# Supplementary material for: Selective electroreduction of carbon dioxide to methanol on copper selenide nanocatalysts
Source: Nat Commun. 2019 Feb 8;10:677. doi: 10.1038/s41467-019-08653-9 (PMC6368552; doi:10.1038/s41467-019-08653-9)
Supplement: Supplementary file 3 — Source Data [file 41467_2019_8653_MOESM3_ESM.xlsx]

## Sheet: Figure 1
Figure 1a							Figure 1b							Figure 1c						Figure 1d												Figure 1e			Figure 1f							Figure 1g
																																	Binding Energy			Binding Energy		Se3d	Se3d Scan A	Backgnd.	Envelope
																																	eV	Counts / s		eV	Counts / s	Counts / s	Counts / s	Counts / s	Counts / s		2θ	Intensity/a.u.
																					Binding Energy		Cu2p	Cu2p Scan A	Cu2p Scan B	Cu2p Scan C	Cu2p Scan D	Cu2p Scan E	Backgnd.	Envelope			930.14	8071.61		61.34	2769.47	2773.55	2773.55	2773.55	2773.55		5	4495.04
																					eV	Counts / s	Counts / s	Counts / s	Counts / s	Counts / s	Counts / s	Counts / s	Counts / s	Counts / s			930.09	8126.09		61.29	2829.74	2772.48	2772.48	2772.48	2772.48		5.02	4502.74
																					966.54	153187	153837	153837	153837	153837	153837	153839	153837	153839			930.04	8279.81		61.24	2744.15	2772.28	2772.28	2772.28	2772.28		5.04	4491.74
																					966.44	153692	153810	153810	153810	153810	153810	153813	153810	153813			929.99	7840.56		61.19	2848.13	2771.97	2771.97	2771.97	2771.97		5.06	4487.34
																					966.34	152961	153781	153781	153781	153781	153781	153785	153781	153785			929.94	8021.41		61.14	2801.43	2771.93	2771.93	2771.93	2771.93		5.08	4508.24
																					966.24	153725	153753	153753	153753	153753	153753	153758	153753	153758			929.89	8172.98		61.09	2766.43	2771.88	2771.88	2771.88	2771.88		5.1	4500.54
																					966.14	153364	153672	153672	153672	153672	153672	153680	153672	153680			929.84	8056.65		61.04	2719.04	2771.82	2771.82	2771.82	2771.82		5.12	4493.94
																					966.04	153859	153585	153585	153585	153585	153585	153595	153585	153595			929.79	8117.36		60.99	2783.45	2771.76	2771.76	2771.76	2771.76		5.14	4510.44
																					965.94	153609	153460	153460	153460	153460	153460	153473	153460	153473			929.74	8003.69		60.94	2773.2	2771.69	2771.69	2771.69	2771.69		5.16	4497.24
																					965.84	153448	153192	153192	153192	153192	153192	153209	153192	153209			929.69	8090		60.89	2739.41	2771.63	2771.63	2771.63	2771.63		5.18	4507.14
																					965.74	153566	152898	152898	152898	152898	152898	152921	152898	152921			929.64	8089.71		60.84	2782.18	2771.55	2771.55	2771.55	2771.55		5.2	4495.04
																					965.64	152206	152837	152837	152837	152837	152837	152867	152837	152867			929.59	8172.45		60.79	2722.73	2771.47	2771.47	2771.47	2771.47		5.22	4507.14
																					965.54	152923	152738	152738	152738	152738	152738	152777	152738	152777			929.54	8103.99		60.74	2776.6	2771.39	2771.39	2771.39	2771.39		5.24	4490.64
	size/nm	Number/%																			965.44	151600	152562	152562	152562	152562	152562	152613	152562	152613			929.49	8022.03		60.69	2751.54	2771.31	2771.31	2771.31	2771.31		5.26	4492.84
	0.4	0																			965.34	151785	152363	152363	152363	152363	152363	152427	152363	152427			929.44	8078.23		60.64	2897.39	2771.23	2771.23	2771.23	2771.23		5.28	4496.14
	0.463	0																			965.24	151791	152191	152191	152191	152191	152191	152273	152191	152273			929.39	8052.91		60.59	2901.43	2771.14	2771.14	2771.14	2771.14		5.3	4496.14
	0.536	0																			965.14	153056	152081	152081	152081	152081	152081	152186	152081	152186			929.34	7970.25		60.54	2818.04	2771.05	2771.05	2771.05	2771.05		5.32	4482.94
	0.621	0																			965.04	152277	152077	152077	152077	152077	152077	152210	152077	152210			929.29	8253.01		60.49	2799.91	2770.96	2770.96	2770.96	2770.96		5.34	4473.04
	0.719	0																			964.94	151923	151991	151991	151991	151991	151991	152159	151991	152159			929.24	8008.89		60.44	2791.47	2770.85	2770.85	2770.85	2770.85		5.36	4486.24
	0.833	0																			964.84	151414	151935	151935	151935	151935	151935	152144	151935	152144			929.19	8311.04		60.39	2880.15	2770.75	2770.75	2770.75	2770.75		5.38	4488.44
	0.965	0																			964.74	151555	151924	151924	151924	151924	151924	152185	151924	152185			929.14	8467.94		60.34	2885.55	2770.64	2770.64	2770.64	2770.64		5.4	4502.74
	1.12	0																			964.64	152359	151919	151919	151919	151919	151919	152240	151919	152240			929.09	8293.57		60.29	2786.46	2770.53	2770.53	2770.53	2770.53		5.42	4474.14
	1.29	0																			964.54	152467	151911	151911	151911	151911	151911	152305	151911	152305			929.04	8217.83		60.24	2789.97	2770.41	2770.41	2770.41	2770.41		5.44	4479.64
	1.5	0																			964.44	151884	151903	151903	151903	151903	151903	152385	151903	152385			928.99	8311.31		60.19	2836.76	2770.28	2770.28	2770.28	2770.28		5.46	4463.14
	1.74	0																			964.34	150812	151894	151894	151894	151894	151894	152478	151894	152478			928.94	8265.02		60.14	2916.4	2770.14	2770.14	2770.14	2770.14		5.48	4485.14
	2.01	0																			964.24	151630	151883	151883	151883	151883	151883	152587	151883	152587			928.89	7968.43		60.09	2773.92	2769.99	2769.99	2769.99	2769.99		5.5	4490.64
	2.33	0																			964.14	152372	151867	151867	151867	151867	151867	152710	151867	152710			928.84	8106.84		60.04	2796.29	2769.85	2769.85	2769.85	2769.85		5.52	4468.64
	2.7	0																			964.04	152660	151842	151842	151842	151842	151842	152846	151842	152846			928.79	8041.13		59.99	2862.14	2769.7	2769.7	2769.7	2769.7		5.54	4492.84
	3.12	0																			963.94	152683	151809	151809	151809	151809	151809	152997	151809	152997			928.74	8140.63		59.94	2769.79	2769.55	2769.55	2769.55	2769.55		5.56	4488.44
	3.62	0																			963.84	152298	151767	151767	151767	151767	151767	153163	151767	153163			928.69	8074.64		59.89	2809.73	2769.39	2769.39	2769.39	2769.39		5.58	4497.24
	4.19	0																			963.74	153206	151720	151720	151720	151720	151720	153349	151720	153349			928.64	8181.57		59.84	2835.71	2769.23	2769.23	2769.23	2769.23		5.6	4489.54
	4.85	0																			963.64	154553	151663	151663	151663	151663	151663	153552	151663	153552			928.59	8190.48		59.79	2899.22	2769.08	2769.08	2769.08	2769.08		5.62	4487.34
	5.61	0																			963.54	155240	151598	151598	151598	151598	151598	153772	151598	153772			928.54	8168.59		59.74	2856.66	2768.93	2768.93	2768.93	2768.93		5.64	4495.04
	6.5	0																			963.44	155173	151526	151526	151526	151526	151526	154011	151526	154011			928.49	8380.18		59.69	2871.53	2768.78	2768.78	2768.78	2768.78		5.66	4479.64
	7.53	0																			963.34	153699	151443	151443	151443	151443	151443	154262	151443	154262			928.44	8415.73		59.64	2825.3	2768.62	2768.62	2768.62	2768.62		5.68	4474.14
	8.72	0																			963.24	153701	151348	151348	151348	151348	151348	154521	151348	154521			928.39	8282.12		59.59	2878.98	2768.46	2768.46	2768.46	2768.46		5.7	4481.84
	10.1	0																			963.14	154587	151244	151244	151244	151244	151244	154788	151244	154788			928.34	8244.8		59.54	2918.18	2768.31	2768.31	2768.31	2768.31		5.72	4484.04
	11.7	0																			963.04	153812	151129	151129	151129	151129	151129	155057	151129	155057			928.29	8244.37		59.49	2891.89	2768.15	2768.16	2768.15	2768.16		5.74	4498.34
	13.5	0																			962.94	156294	151007	151007	151007	151007	151007	155323	151007	155323			928.24	8138.28		59.44	2839.34	2767.99	2768	2767.99	2768		5.76	4504.94
	15.7	0																			962.84	156399	150878	150878	150878	150878	150878	155581	150878	155581			928.19	8050.35		59.39	2862.18	2767.83	2767.84	2767.83	2767.84		5.78	4493.94
	18.2	0																			962.74	154959	150740	150740	150740	150740	150740	155818	150740	155818			928.14	8408.4		59.34	2760.11	2767.67	2767.68	2767.67	2767.68		5.8	4492.84
	21	0																			962.64	155900	150592	150592	150592	150592	150592	156027	150592	156027			928.09	8280.44		59.29	2844.89	2767.51	2767.52	2767.51	2767.52		5.82	4476.34
	24.4	0																			962.54	156282	150433	150433	150433	150433	150433	156196	150433	156196			928.04	8139.47		59.24	2851.77	2767.34	2767.35	2767.34	2767.35		5.84	4485.14
	28.2	0																			962.44	156777	150264	150264	150264	150264	150264	156318	150264	156318			927.99	8021.01		59.19	2828.01	2767.18	2767.2	2767.18	2767.2		5.86	4471.94
	32.7	2.57																			962.34	157534	150089	150089	150089	150089	150089	156387	150089	156387			927.94	8159.8		59.14	2821.47	2767.03	2767.05	2767.03	2767.05		5.88	4477.44
	37.8	10.3																			962.24	155777	149911	149911	149911	149911	149911	156399	149911	156399			927.89	8170.67		59.09	2824.82	2766.88	2766.91	2766.88	2766.91		5.9	4485.14
	43.8	19.2																			962.14	156811	149727	149727	149727	149727	149727	156345	149727	156345			927.84	8142.36		59.04	2798.14	2766.73	2766.78	2766.73	2766.78		5.92	4513.74
	52.5	23																			962.04	156449	149537	149537	149537	149537	149537	156220	149537	156220			927.79	8352.34		58.99	2884.59	2766.58	2766.64	2766.58	2766.64		5.94	4502.74
	58.8	20.3																			961.94	154807	149345	149345	149345	149345	149345	156025	149345	156025			927.74	8280.52		58.94	2868.29	2766.44	2766.52	2766.44	2766.52		5.96	4501.64
	68.1	13.9																			961.84	155397	149152	149152	149152	149152	149152	155762	149152	155762			927.69	8177.73		58.89	2731.86	2766.3	2766.41	2766.3	2766.41		5.98	4493.94
	78.8	7.37																			961.74	157061	148962	148962	148962	148962	148962	155438	148962	155438			927.64	8277.42		58.84	2908.75	2766.16	2766.31	2766.16	2766.31		6	4475.24
	91.3	2.75																			961.64	155361	148783	148783	148783	148783	148783	155065	148783	155065			927.59	8217.49		58.79	2809.62	2766.01	2766.21	2766.01	2766.21		6.02	4480.74
	106	0.541																			961.54	155001	148610	148610	148610	148610	148610	154645	148610	154645			927.54	8139.45		58.74	2807.18	2765.86	2766.12	2765.86	2766.12		6.04	4493.94
	122	0.00849																			961.44	154846	148446	148446	148446	148446	148446	154187	148446	154187			927.49	8176.97		58.69	2795.61	2765.7	2766.05	2765.7	2766.05		6.06	4468.64
	142	0																			961.34	153566	148292	148292	148292	148292	148292	153702	148292	153702			927.44	8222.37		58.64	2772.54	2765.55	2766.01	2765.55	2766.01		6.08	4489.54
	164	0																			961.24	151241	148144	148144	148144	148144	148144	153196	148144	153196			927.39	8203.33		58.59	2849.14	2765.4	2766	2765.4	2766		6.1	4491.74
	190	0																			961.14	151546	148005	148005	148005	148005	148005	152680	148005	152680			927.34	8107.62		58.54	2864.73	2765.25	2766.04	2765.25	2766.04		6.12	4496.14
	220	0																			961.04	151797	147879	147879	147879	147879	147879	152167	147879	152167			927.29	8270.25		58.49	2797.24	2765.11	2766.13	2765.11	2766.13		6.14	4485.14
	255	0																			960.94	150826	147762	147762	147762	147762	147762	151662	147762	151662			927.24	8234.4		58.44	2870.89	2764.96	2766.3	2764.96	2766.3		6.16	4498.34
	295	0																			960.84	150779	147654	147654	147654	147654	147654	151171	147654	151171			927.19	8218.36		58.39	2902.34	2764.83	2766.56	2764.83	2766.56		6.18	4486.24
	342	0																			960.74	150600	147557	147557	147557	147557	147557	150704	147557	150704			927.14	8098.68		58.34	2888.67	2764.7	2766.94	2764.7	2766.94		6.2	4475.24
	396	0																			960.64	150349	147470	147470	147470	147470	147470	150264	147470	150264			927.09	8318.65		58.29	2894.91	2764.56	2767.44	2764.56	2767.44		6.22	4467.54
	459	0																			960.54	150571	147389	147389	147389	147389	147389	149850	147389	149850			927.04	8333.78		58.24	2794.68	2764.42	2768.12	2764.42	2768.12		6.24	4481.84
	531	0																			960.44	150725	147314	147314	147314	147314	147314	149467	147314	149467			926.99	8239.42		58.19	2794.26	2764.28	2769	2764.28	2769		6.26	4478.54
	615	0																			960.34	149089	147243	147243	147243	147243	147243	149112	147243	149112			926.94	8175.89		58.14	2836.52	2764.13	2770.14	2764.13	2770.14		6.28	4487.34
	712	0																			960.24	148863	147174	147174	147174	147174	147174	148786	147174	148786			926.89	8503.34		58.09	2792.48	2763.97	2771.58	2763.97	2771.58		6.3	4477.44
	825	0																			960.14	147998	147112	147112	147112	147112	147112	148492	147112	148492			926.84	7951.67		58.04	2780.53	2763.79	2773.4	2763.79	2773.4		6.32	4473.04
	955	0																			960.04	148075	147052	147052	147052	147052	147052	148226	147052	148226			926.79	8064.4		57.99	2764.32	2763.6	2775.7	2763.6	2775.7		6.34	4488.44
	1110	0																			959.94	149860	146997	146997	146997	146997	146997	147989	146997	147989			926.74	8219.89		57.94	2793.07	2763.41	2778.57	2763.41	2778.57		6.36	4495.04
	1280	0																			959.84	149133	146949	146949	146949	146949	146949	147782	146949	147782			926.69	8277.35		57.89	2761.72	2763.21	2782.14	2763.21	2782.14		6.38	4481.84
	1480	0																			959.74	147701	146911	146911	146911	146911	146911	147606	146911	147606			926.64	8213.79		57.84	2822.63	2763	2786.55	2763	2786.55		6.4	4485.14
	1720	0																			959.64	148933	146876	146876	146876	146876	146876	147452	146876	147452			926.59	8323.96		57.79	2912.28	2762.78	2791.96	2762.78	2791.96		6.42	4473.04
	1990	0																			959.54	147846	146846	146846	146846	146846	146846	147321	146846	147321			926.54	8431.15		57.74	2875.3	2762.54	2798.56	2762.54	2798.56		6.44	4469.74
	2300	0																			959.44	147221	146819	146819	146819	146819	146819	147208	146819	147208			926.49	8356.09		57.69	2921.94	2762.29	2806.58	2762.29	2806.58		6.46	4465.34
	2670	0																			959.34	146459	146796	146796	146796	146796	146796	147112	146796	147112			926.44	8293.97		57.64	2942.05	2762.02	2816.26	2762.02	2816.26		6.48	4508.24
	3090	0																			959.24	147470	146782	146782	146782	146782	146782	147038	146782	147038			926.39	8192.85		57.59	2973.24	2761.71	2827.9	2761.71	2827.9		6.5	4484.04
	3580	0																			959.14	146644	146771	146771	146771	146771	146771	146977	146771	146977			926.34	8249.71		57.54	2948.54	2761.38	2841.84	2761.38	2841.84		6.52	4465.34
	4150	0																			959.04	146295	146761	146761	146761	146761	146761	146926	146761	146926			926.29	8208.7		57.49	2929.1	2761.03	2858.46	2761.03	2858.46		6.54	4480.74
	4800	0																			958.94	146549	146757	146757	146757	146757	146757	146888	146757	146888			926.24	8257.94		57.44	2876.73	2760.64	2878.16	2760.64	2878.16		6.56	4482.94
	5560	0																			958.84	146028	146755	146755	146755	146756	146755	146859	146755	146860			926.19	8110.37		57.39	3001.36	2760.21	2901.41	2760.2	2901.41		6.58	4501.64
	6440	0																			958.74	147539	146745	146746	146745	146746	146745	146827	146745	146828			926.14	8340.63		57.34	3089.63	2759.72	2928.73	2759.72	2928.73		6.6	4500.54
	7460	0																			958.64	147341	146735	146735	146735	146736	146735	146798	146735	146800			926.09	8303.26		57.29	3057.77	2759.19	2960.68	2759.19	2960.68		6.62	4468.64
	8630	0																			958.54	146800	146723	146724	146723	146725	146723	146773	146723	146775			926.04	8423.94		57.24	3104.53	2758.59	2997.86	2758.58	2997.87		6.64	4499.44
																					958.44	146509	146711	146712	146711	146714	146711	146749	146711	146753			925.99	7994.4		57.19	3121.44	2757.93	3040.95	2757.92	3040.95		6.66	4470.84
																					958.34	146675	146698	146699	146698	146702	146698	146727	146698	146732			925.94	8173.55		57.14	3161.07	2757.21	3090.62	2757.19	3090.64		6.68	4486.24
																					958.24	147129	146684	146685	146684	146690	146684	146706	146684	146713			925.89	8177.42		57.09	3163.68	2756.41	3147.63	2756.39	3147.65		6.7	4492.84
																					958.14	147715	146669	146670	146669	146677	146669	146686	146669	146696			925.84	8173.68		57.04	3111.49	2755.53	3212.71	2755.49	3212.75		6.72	4455.44
																					958.04	147319	146653	146655	146653	146665	146653	146665	146653	146680			925.79	8448.89		56.99	3221.24	2754.55	3286.63	2754.5	3286.69		6.74	4481.84
																					957.94	146864	146636	146639	146636	146654	146636	146646	146636	146667			925.74	8534.6		56.94	3355.02	2753.48	3370.15	2753.39	3370.24		6.76	4499.44
																					957.84	147242	146618	146622	146618	146643	146618	146625	146618	146655			925.69	8308.02		56.89	3436.43	2752.3	3464.02	2752.15	3464.16		6.78	4531.34
																					957.74	147311	146598	146604	146598	146633	146598	146603	146598	146644			925.64	8307.34		56.84	3484.54	2750.98	3568.9	2750.76	3569.12		6.8	4492.84
																					957.64	147654	146576	146584	146576	146626	146576	146580	146576	146637			925.59	8278.49		56.79	3666.45	2749.55	3685.45	2749.21	3685.79		6.82	4481.84
																					957.54	147611	146554	146564	146554	146622	146554	146557	146554	146634			925.54	8407.18		56.74	3702.76	2748	3814.19	2747.48	3814.71		6.84	4498.34
																					957.44	148317	146529	146542	146529	146622	146529	146531	146529	146637			925.49	8302		56.69	3797.96	2746.35	3955.53	2745.56	3956.32		6.86	4480.74
																					957.34	148401	146502	146519	146502	146628	146502	146504	146502	146647			925.44	8496.47		56.64	3920.47	2744.59	4109.68	2743.41	4110.86		6.88	4478.54
																					957.24	148104	146474	146496	146474	146643	146474	146475	146474	146667			925.39	8255.56		56.59	4045.3	2742.77	4276.66	2741.01	4278.41		6.9	4500.54
																					957.14	147819	146444	146473	146444	146670	146444	146445	146444	146699			925.34	8313.03		56.54	4383.2	2740.93	4456.25	2738.34	4458.83		6.92	4475.24
																					957.04	149846	146414	146451	146414	146711	146414	146414	146414	146749			925.29	8608.91		56.49	4395.93	2739.14	4647.95	2735.37	4651.72		6.94	4473.04
																					956.94	149078	146382	146430	146382	146771	146382	146382	146382	146820			925.24	8424.36		56.44	4607.57	2737.51	4850.94	2732.06	4856.39		6.96	4492.84
																					956.84	147876	146348	146411	146348	146852	146348	146349	146348	146914			925.19	8411.31		56.39	5011.58	2736.2	5064.06	2728.4	5071.86		6.98	4478.54
																					956.74	148873	146313	146392	146313	146959	146313	146313	146313	147038			925.14	8414.64		56.34	5044.7	2735.45	5285.78	2724.38	5296.85		7	4497.24
																					956.64	147677	146275	146376	146275	147096	146275	146275	146275	147197			925.09	8347.71		56.29	5391.04	2735.56	5514.18	2720	5529.75		7.02	4484.04
																					956.54	148186	146236	146365	146236	147268	146236	146236	146236	147397			925.04	8404.93		56.24	5664.64	2736.92	5746.96	2715.24	5768.64		7.04	4491.74
																					956.44	149543	146194	146357	146194	147481	146194	146194	146194	147644			924.99	8468.16		56.19	6049.34	2740.03	5981.43	2710.12	6011.34		7.06	4491.74
																					956.34	150004	146153	146358	146153	147740	146153	146153	146153	147945			924.94	8448.37		56.14	6433.71	2745.52	6214.54	2704.63	6255.43		7.08	4462.04
																					956.24	150524	146111	146368	146111	148048	146111	146111	146111	148306			924.89	8296		56.09	6799.45	2754.14	6442.93	2698.77	6498.3		7.1	4492.84
																					956.14	149021	146065	146386	146065	148405	146065	146065	146065	148726			924.84	8214.97		56.04	7129.81	2766.83	6663	2692.55	6737.28		7.12	4487.34
																					956.04	149746	146015	146415	146015	148811	146015	146015	146015	149211			924.79	8001.97		55.99	7569.64	2784.69	6871	2685.99	6969.7		7.14	4478.54
																					955.94	149076	145961	146457	145961	149265	145961	145961	145961	149760			924.74	8318.41		55.94	7783.1	2809.01	7063.14	2679.09	7193.05		7.16	4496.14
																					955.84	149356	145903	146514	145903	149760	145903	145903	145903	150371			924.69	8271.64		55.89	8165.93	2841.24	7235.65	2671.88	7405.01		7.18	4486.24
																					955.74	152107	145841	146592	145841	150291	145841	145841	145841	151042			924.64	8401.98		55.84	8157.49	2883.02	7384.99	2664.37	7603.63		7.2	4486.24
																					955.64	152095	145776	146695	145776	150847	145776	145776	145776	151766			924.59	8222.98		55.79	8364.93	2936.09	7507.93	2656.58	7787.43		7.22	4520.34
																					955.54	152369	145707	146827	145707	151411	145707	145707	145707	152531			924.54	8316.96		55.74	8508.19	3002.27	7601.67	2648.52	7955.41		7.24	4490.64
																					955.44	153105	145631	146991	145631	151962	145631	145631	145631	153321			924.49	8445.33		55.69	8578.61	3083.39	7663.99	2640.22	8107.16		7.26	4488.44
																					955.34	152782	145551	147194	145551	152479	145551	145551	145551	154122			924.44	8279.94		55.64	8578.7	3181.14	7693.31	2631.67	8242.78		7.28	4488.44
																					955.24	152605	145463	147441	145463	152937	145463	145463	145463	154915			924.39	8605.41		55.59	8589.4	3296.97	7688.8	2622.91	8362.86		7.3	4503.84
																					955.14	155085	145367	147739	145367	153311	145367	145367	145367	155683			924.34	8373.89		55.54	8629.62	3431.9	7650.38	2613.96	8468.33		7.32	4490.64
																					955.04	155493	145264	148095	145264	153581	145264	145264	145264	156413			924.29	8407.85		55.49	8582.62	3586.31	7578.76	2604.84	8560.22		7.34	4488.44
																					954.94	155077	145153	148519	145153	153728	145153	145153	145153	157094			924.24	8357.22		55.44	8533.4	3759.7	7475.36	2595.59	8639.47		7.36	4501.64
																					954.84	157101	145036	149020	145036	153738	145036	145036	145036	157722			924.19	8399.47		55.39	8475.59	3950.54	7342.3	2586.23	8706.61		7.38	4502.74
																					954.74	158434	144911	149607	144911	153605	144911	144911	144911	158301			924.14	8600.69		55.34	8587.29	4155.99	7182.27	2576.77	8761.5		7.4	4495.04
																					954.64	159214	144776	150287	144776	153325	144776	144776	144776	158836			924.09	8590.35		55.29	8526.22	4371.89	6998.48	2567.27	8803.1		7.42	4478.54
																					954.54	160266	144630	151069	144630	152908	144630	144630	144630	159347			924.04	8522.6		55.24	8551.17	4592.56	6794.44	2557.75	8829.25		7.44	4475.24
																					954.44	158802	144477	151967	144477	152368	144477	144477	144477	159858			923.99	8541.78		55.19	8735.53	4811.01	6573.93	2548.26	8836.68		7.46	4487.34
																					954.34	161314	144313	152986	144313	151723	144313	144313	144313	160396			923.94	8439.06		55.14	8696.56	5019.15	6340.79	2538.82	8821.13		7.48	4495.04
																					954.24	164059	144138	154136	144138	150994	144138	144138	144138	160993			923.89	8364.69		55.09	8811.63	5208.26	6098.87	2529.49	8777.64		7.5	4496.14
																					954.14	163334	143952	155425	143952	150206	143952	143952	143952	161679			923.84	8439.56		55.04	8785.65	5369.46	5851.83	2520.28	8701		7.52	4477.44
																					954.04	163546	143757	156861	143757	149383	143757	143757	143757	162487			923.79	8521.35		54.99	8844.96	5494.54	5603.16	2511.26	8586.45		7.54	4476.34
																					953.94	166725	143554	158448	143554	148547	143554	143554	143554	163442			923.74	8436.08		54.94	8880.68	5576.64	5356.04	2502.45	8430.22		7.56	4490.64
																					953.84	166916	143343	160190	143343	147718	143343	143343	143343	164565			923.69	8621.46		54.89	8901.09	5610.9	5113.26	2493.89	8230.27		7.58	4478.54
																					953.74	167888	143120	162082	143120	146907	143120	143120	143120	165869			923.64	8655.92		54.84	8444.24	5595	4877.28	2485.61	7986.66		7.6	4493.94
																					953.64	167511	142888	164122	142888	146126	142888	142888	142888	167360			923.59	8555.2		54.79	8242.18	5529.37	4650.11	2477.64	7701.85		7.62	4488.44
																					953.54	167703	142648	166303	142648	145384	142648	142648	142648	169040			923.54	8592.87		54.74	7935.99	5417.22	4433.41	2469.99	7380.64		7.64	4474.14
																					953.44	167890	142396	168609	142396	144683	142396	142396	142396	170896			923.49	8405.35		54.69	7543.97	5264.11	4228.44	2462.7	7029.84		7.66	4492.84
																					953.34	170540	142131	171021	142131	144023	142131	142131	142131	172913			923.44	8577.35		54.64	6949.75	5077.46	4036.08	2455.79	6657.74		7.68	4475.24
																					953.24	170730	141853	173517	141853	143400	141853	141853	141853	175064			923.39	8626.29		54.59	6689.56	4865.81	3856.92	2449.28	6273.45		7.7	4506.04
																					953.14	171732	141561	176066	141561	142813	141561	141561	141561	177319			923.34	8746.85		54.54	6058.71	4638.1	3691.23	2443.17	5886.15		7.72	4496.14
																					953.04	174604	141251	178634	141251	142255	141251	141251	141251	179638			923.29	8717.32		54.49	5540.87	4403	3539.03	2437.5	5504.53		7.74	4493.94
																					952.94	176785	140921	181180	140921	141718	140921	140921	140921	181977			923.24	8502.79		54.44	5094.33	4168.33	3400.13	2432.26	5136.21		7.76	4506.04
																					952.84	180613	140569	183658	140569	141196	140569	140569	140569	184285			923.19	8247.31		54.39	4617.15	3940.76	3274.17	2427.46	4787.47		7.78	4525.84
																					952.74	181926	140191	186021	140191	140679	140191	140191	140191	186509			923.14	8518.7		54.34	4241.11	3725.54	3160.63	2423.12	4463.06		7.8	4480.74
																					952.64	185702	139787	188220	139787	140163	139787	139787	139787	188596			923.09	8630.43		54.29	4018.93	3526.5	3058.91	2419.24	4166.17		7.82	4501.64
																					952.54	189389	139355	190204	139355	139642	139355	139355	139355	190492			923.04	8860.33		54.24	3592.71	3346.05	2968.27	2415.79	3898.52		7.84	4500.54
																					952.44	192018	138895	191924	138895	139112	138895	138895	138895	192142			922.99	8456.33		54.19	3427.95	3185.4	2887.96	2412.77	3660.59		7.86	4526.94
																					952.34	196267	138407	193336	138407	138570	138407	138407	138407	193499			922.94	8571.17		54.14	3230.33	3044.76	2817.18	2410.14	3451.8		7.88	4497.24
																					952.24	198478	137894	194399	137894	138015	137894	137894	137894	194520			922.89	8702.34		54.09	3114.99	2923.54	2755.13	2407.89	3270.78		7.9	4503.84
																					952.14	201165	137359	195081	137359	137448	137359	137359	137359	195170			922.84	8726.9		54.04	2964.48	2820.54	2701	2405.95	3115.59		7.92	4495.04
																					952.04	202394	136806	195357	136806	136872	136806	136806	136806	195423			922.79	8507.32		53.99	2895.56	2734.24	2654.02	2404.33	2983.93		7.94	4512.64
																					951.94	203912	136242	195214	136242	136289	136242	136242	136242	195261			922.74	8510.78		53.94	2775.3	2662.85	2613.44	2402.97	2873.32		7.96	4514.84
																					951.84	203558	135670	194646	135670	135704	135670	135670	135670	194680			922.69	8636.84		53.89	2723.8	2604.52	2578.55	2401.83	2781.24		7.98	4503.84
																					951.74	202095	135099	193661	135099	135124	135099	135099	135099	193685			922.64	8731.18		53.84	2568.16	2557.44	2548.69	2400.89	2705.23		8	4512.64
																					951.64	198728	134536	192274	134536	134553	134536	134536	134536	192291			922.59	8695.76		53.79	2629.35	2519.86	2523.24	2400.12	2642.98		8.02	4507.14
																					951.54	195500	133985	190513	133985	133997	133985	133985	133985	190525			922.54	8633.51		53.74	2566.01	2490.19	2501.65	2399.48	2592.36		8.04	4530.24
																					951.44	191571	133452	188409	133452	133460	133452	133452	133452	188418			922.49	8653.32		53.69	2504.73	2467.03	2483.42	2398.96	2551.49		8.05	4518.14
																					951.34	186170	132942	186006	132942	132948	132943	132942	132942	186011			922.44	8758.12		53.64	2549.43	2449.13	2468.09	2398.54	2518.68		8.08	4531.34
																					951.24	181770	132461	183348	132461	132465	132461	132461	132461	183352			922.39	8501.25		53.59	2562.71	2435.44	2455.24	2398.19	2492.5		8.1	4518.14
																					951.14	177026	132010	180485	132010	132013	132010	132010	132010	180487			922.34	8238.25		53.54	2603.7	2425.08	2444.53	2397.9	2471.7		8.12	4519.24
																					951.04	174032	131592	177466	131592	131593	131592	131592	131592	177468			922.29	8472.74		53.49	2456.97	2417.32	2435.63	2397.68	2455.27		8.14	4528.04
																					950.94	168144	131204	174339	131204	131205	131204	131204	131204	174341			922.24	8581.05		53.44	2494.31	2411.56	2428.27	2397.49	2442.33		8.16	4495.04
																					950.84	163954	130848	171154	130848	130849	130849	130848	130848	171155			922.19	8680.54		53.39	2416.54	2407.32	2422.21	2397.35	2432.19		8.18	4510.44
																					950.74	161616	130524	167954	130524	130524	130524	130524	130524	167955			922.14	8602.15		53.34	2416.31	2404.24	2417.23	2397.23	2424.25		8.2	4543.44
																					950.64	157682	130227	164779	130227	130227	130227	130227	130227	164780			922.09	8669.91		53.29	2432.28	2402	2413.16	2397.12	2418.04		8.22	4539.04
																					950.54	156296	129956	161666	129956	129956	129957	129956	129956	161667			922.04	8960.42		53.24	2387.37	2400.39	2409.84	2397.02	2413.2		8.24	4519.24
																					950.44	152573	129709	158644	129709	129709	129710	129709	129709	158645			921.99	8659.53		53.19	2349.73	2399.26	2407.15	2396.95	2409.45		8.26	4514.84
																					950.34	149998	129483	155739	129483	129483	129484	129483	129483	155740			921.94	8885.19		53.14	2389.22	2398.45	2404.97	2396.89	2406.53		8.28	4534.64
																					950.24	148361	129275	152971	129275	129275	129276	129275	129275	152972			921.89	8801.28		53.09	2354.24	2397.89	2403.23	2396.85	2404.27		8.3	4534.64
																					950.14	146251	129083	150356	129083	129083	129085	129083	129083	150357			921.84	8681.02		53.04	2348.57	2397.51	2401.83	2396.81	2402.52		8.32	4539.04
																					950.04	145916	128904	147902	128904	128904	128906	128904	128904	147904			921.79	8604.69		52.99	2383.55	2397.24	2400.72	2396.79	2401.18		8.34	4526.94
																					949.94	145097	128737	145617	128737	128737	128739	128737	128737	145620			921.74	8702.33		52.94	2376.24	2397.07	2399.84	2396.77	2400.14		8.36	4541.24
																					949.84	143572	128578	143503	128578	128578	128582	128578	128578	143507			921.69	8880.29		52.89	2464.01	2396.95	2399.15	2396.76	2399.34		8.38	4547.84
																					949.74	142030	128428	141560	128428	128428	128432	128428	128428	141564			921.64	8714.92		52.84	2520.67	2396.88	2398.6	2396.75	2398.73		8.4	4496.14
																					949.64	143597	128283	139782	128283	128283	128288	128283	128283	139787			921.59	8831.95		52.79	2400.32	2396.83	2398.18	2396.75	2398.26		8.42	4540.14
																					949.54	142197	128146	138167	128146	128146	128152	128146	128146	138174			921.54	8833.39		52.74	2310.5	2396.8	2397.85	2396.75	2397.9		8.44	4509.34
																					949.44	142649	128012	136706	128012	128012	128020	128012	128012	136714			921.49	8687.34		52.69	2411.3	2396.78	2397.59	2396.75	2397.62		8.46	4528.04
																					949.34	141696	127883	135391	127883	127883	127893	127883	127883	135401			921.44	8574.74		52.64	2331.39	2396.82	2397.44	2396.8	2397.46		8.48	4554.44
																					949.24	141066	127758	134213	127758	127758	127770	127758	127758	134225			921.39	8615.22		52.59	2390.43	2396.86	2397.33	2396.85	2397.35		8.5	4510.44
																					949.14	138438	127634	133159	127634	127634	127649	127634	127634	133174			921.34	8666.92		52.54	2452.52	2396.9	2397.27	2396.9	2397.27		8.52	4506.04
																					949.04	139698	127513	132221	127513	127513	127531	127513	127513	132240			921.29	8952.51		52.49	2463.37	2396.95	2397.22	2396.95	2397.23		8.54	4515.94
																					948.94	139040	127394	131389	127394	127394	127417	127394	127394	131412			921.24	8830.37		52.44	2369.66	2397	2397.2	2397	2397.21		8.55	4503.84
																					948.84	139277	127279	130654	127279	127279	127307	127279	127279	130682			921.19	8609.5		52.39	2426	2397.05	2397.2	2397.05	2397.2		8.58	4513.74
																					948.74	139918	127168	130007	127168	127168	127202	127168	127168	130042			921.14	8838.19		52.34	2394.05	2397.1	2397.21	2397.09	2397.21		8.6	4506.04
																					948.64	138230	127060	129438	127060	127060	127101	127060	127060	129480			921.09	8675.26		52.29	2395.99	2397.14	2397.23	2397.14	2397.23		8.62	4485.14
																					948.54	138587	126954	128939	126954	126954	127005	126954	126954	128990			921.04	8703.78		52.24	2430.72	2397.19	2397.26	2397.19	2397.26		8.64	4513.74
																					948.44	137152	126850	128499	126850	126850	126912	126850	126850	128561			920.99	8509.7		52.19	2369.24	2397.24	2397.29	2397.24	2397.29		8.66	4510.44
																					948.34	136434	126748	128112	126748	126748	126823	126748	126748	128187			920.94	8893.7		52.14	2366.6	2397.29	2397.33	2397.29	2397.33		8.68	4509.34
																					948.24	136517	126649	127772	126649	126649	126738	126649	126649	127862			920.89	8903.4		52.09	2506.59	2397.34	2397.37	2397.34	2397.37		8.7	4484.04
																					948.14	136268	126550	127472	126550	126550	126658	126550	126550	127580			920.84	9061.42		52.04	2424.18	2397.39	2397.41	2397.39	2397.41		8.72	4482.94
																					948.04	136388	126454	127208	126454	126454	126584	126454	126454	127337			920.79	9083.08		51.99	2387.76	2397.44	2397.45	2397.44	2397.45		8.74	4488.44
																					947.94	135920	126359	126972	126359	126359	126514	126359	126359	127127			920.74	8887.1		51.94	2326.51	2397.49	2397.5	2397.49	2397.5		8.76	4471.94
																					947.84	134932	126265	126762	126265	126265	126449	126265	126265	126946			920.69	8796.02		51.89	2482.33	2397.54	2397.55	2397.54	2397.55		8.78	4512.64
																					947.74	136583	126172	126574	126172	126172	126391	126172	126172	126792			920.64	8888.55		51.84	2349.3	2397.59	2397.59	2397.59	2397.59		8.8	4479.64
																					947.64	136060	126079	126402	126079	126079	126338	126079	126079	126660			920.59	8877.69		51.79	2495.85	2397.64	2397.64	2397.64	2397.64		8.82	4509.34
																					947.54	136233	125986	126244	125986	125986	126291	125986	125986	126549			920.54	8680.45		51.74	2515.05	2397.69	2397.69	2397.69	2397.69		8.84	4482.94
																					947.44	135950	125894	126100	125894	125894	126253	125894	125894	126459			920.49	8915.18		51.69	2423.77	2397.74	2397.74	2397.74	2397.74		8.86	4506.04
																					947.34	134924	125804	125967	125804	125804	126225	125804	125804	126388			920.44	8969.3		51.64	2395.24	2397.79	2397.79	2397.79	2397.79		8.88	4467.54
																					947.24	135973	125715	125844	125715	125715	126207	125715	125715	126337			920.39	8902.29		51.59	2443.8	2397.84	2397.84	2397.84	2397.84		8.9	4519.24
																					947.14	135370	125627	125728	125627	125627	126201	125627	125627	126302			920.34	8992.27		51.54	2481.55	2397.89	2397.89	2397.89	2397.89		8.92	4477.44
																					947.04	134225	125540	125620	125540	125540	126207	125540	125540	126287			920.29	8929.4		51.49	2376.72	2397.93	2397.93	2397.93	2397.93		8.94	4470.84
																					946.94	132583	125455	125518	125455	125455	126229	125455	125455	126291			920.24	8850.18		51.44	2415.94	2397.98	2397.98	2397.98	2397.98		8.96	4495.04
																					946.84	133717	125373	125422	125373	125373	126267	125373	125373	126315			920.19	9138.86		51.39	2323.99	2398.03	2398.03	2398.03	2398.03		8.98	4485.14
																					946.74	133472	125293	125331	125293	125293	126322	125293	125293	126360			920.14	9404.86		51.34	2336.97	2398.08	2398.08	2398.08	2398.08		9	4497.24
																					946.64	133169	125214	125243	125214	125214	126396	125214	125214	126425			920.09	9224.56		51.29	2454.86	2398.13	2398.13	2398.13	2398.13		9.02	4480.74
																					946.54	133073	125138	125161	125138	125138	126491	125138	125138	126514			920.04	9168.23		51.24	2438.29	2398.18	2398.18	2398.18	2398.18		9.04	4507.14
																					946.44	132513	125065	125083	125065	125065	126610	125065	125065	126627			919.99	8939.43		51.19	2465.09	2398.23	2398.23	2398.23	2398.23		9.05	4489.54
																					946.34	132129	124994	125007	124994	124994	126750	124994	124994	126763			919.94	8623.97		51.14	2407.22	2398.28	2398.28	2398.28	2398.28		9.08	4491.74
																					946.24	132452	124922	124932	124922	124922	126913	124922	124922	126923			919.89	8969.82		51.09	2389.65	2398.33	2398.33	2398.33	2398.33		9.1	4481.84
																					946.14	131560	124850	124858	124850	124850	127101	124850	124850	127109			919.84	8935.95		51.04	2358.27	2398.38	2398.38	2398.38	2398.38		9.12	4489.54
																					946.04	130855	124780	124785	124780	124780	127315	124780	124780	127321			919.79	8913.95		50.99	2366.35	2398.43	2398.43	2398.43	2398.43		9.14	4488.44
																					945.94	131952	124711	124715	124711	124711	127557	124711	124711	127561			919.74	9074.93		50.94	2406.29	2398.48	2398.48	2398.48	2398.48		9.16	4492.84
																					945.84	132171	124643	124647	124643	124643	127828	124643	124643	127831			919.69	9131.96		50.89	2363.07	2398.53	2398.53	2398.53	2398.53		9.18	4498.34
																					945.74	132527	124576	124578	124576	124576	128126	124576	124576	128128			919.64	9358.25		50.84	2381.23	2398.58	2398.58	2398.58	2398.58		9.2	4466.44
																					945.64	131729	124507	124509	124507	124507	128452	124507	124507	128454			919.59	9004.95		50.79	2461.77	2398.63	2398.63	2398.63	2398.63		9.22	4479.64
																					945.54	129794	124439	124440	124439	124439	128806	124439	124439	128807			919.54	9173.24		50.74	2427.28	2398.68	2398.68	2398.68	2398.68		9.24	4499.44
																					945.44	131329	124369	124370	124369	124369	129187	124369	124369	129188			919.49	9156.75		50.69	2356.88	2398.72	2398.72	2398.72	2398.72		9.26	4491.74
																					945.34	131820	124298	124299	124298	124298	129594	124298	124298	129594			919.44	9207.61		50.64	2380.89	2398.77	2398.77	2398.77	2398.77		9.28	4484.04
																					945.24	131941	124226	124227	124226	124226	130024	124226	124226	130025			919.39	9211.85		50.59	2509.81	2398.82	2398.82	2398.82	2398.82		9.3	4467.54
																					945.14	132356	124152	124152	124152	124152	130476	124152	124152	130477			919.34	9212.21		50.54	2474.18	2398.87	2398.87	2398.87	2398.87		9.32	4474.14
																					945.04	132236	124077	124077	124077	124077	130948	124077	124077	130949			919.29	9053.34		50.49	2462.86	2398.92	2398.92	2398.92	2398.92		9.34	4490.64
																					944.94	131049	124000	124000	124000	124000	131436	124000	124000	131436			919.24	9245.14		50.44	2417.16	2398.97	2398.97	2398.97	2398.97		9.36	4502.74
																					944.84	132821	123919	123919	123919	123919	131933	123919	123919	131933			919.19	9104.95		50.39	2377.17	2399.02	2399.02	2399.02	2399.02		9.38	4479.64
																					944.74	134170	123835	123835	123835	123835	132436	123835	123835	132436			919.14	9203.26		50.34	2301.75	2399.07	2399.07	2399.07	2399.07		9.4	4500.54
																					944.64	132853	123748	123748	123748	123748	132940	123748	123748	132940			919.09	9239.43		50.29	2404.88	2399.12	2399.12	2399.12	2399.12		9.42	4508.24
																					944.54	133818	123658	123658	123658	123658	133438	123658	123658	133438			919.04	9154.34		50.24	2402.61	2399.17	2399.17	2399.17	2399.17		9.44	4482.94
																					944.44	133328	123566	123566	123566	123566	133927	123566	123566	133927			918.99	9363.14		50.19	2366.59	2399.22	2399.22	2399.22	2399.22		9.46	4500.54
																					944.34	134133	123471	123471	123471	123471	134397	123471	123471	134397			918.94	9597.24		50.14	2396.01	2399.27	2399.27	2399.27	2399.27		9.48	4481.84
																					944.24	135426	123373	123373	123373	123373	134843	123373	123373	134843			918.89	9388.8		50.09	2411.94	2399.32	2399.32	2399.32	2399.32		9.5	4493.94
																					944.14	134316	123273	123273	123273	123273	135257	123273	123273	135257			918.84	9248.54		50.04	2412.62	2399.37	2399.37	2399.37	2399.37		9.52	4485.14
																					944.04	133882	123171	123171	123171	123171	135633	123171	123171	135633			918.79	9858.02		49.99	2430.73	2399.42	2399.42	2399.42	2399.42		9.54	4498.34
																					943.94	134838	123068	123068	123068	123068	135963	123068	123068	135963			918.74	9582.48		49.94	2311.55	2399.47	2399.47	2399.47	2399.47		9.55	4478.54
																					943.84	134035	122963	122963	122963	122963	136242	122963	122963	136242			918.69	9850.25		49.89	2441.85	2399.52	2399.52	2399.52	2399.52		9.58	4493.94
																					943.74	134140	122858	122858	122858	122858	136463	122858	122858	136463			918.64	9581.11		49.84	2526.45	2405.66	2405.66	2405.66	2405.66		9.59	4491.74
																					943.64	134962	122753	122753	122753	122753	136624	122753	122753	136624			918.59	9804.82		49.79	2409.55	2411.8	2411.8	2411.8	2411.8		9.62	4517.04
																					943.54	134851	122649	122649	122649	122649	136719	122649	122649	136719			918.54	9916.72		49.74	2376.77	2417.94	2417.94	2417.94	2417.94		9.64	4517.04
																					943.44	133358	122545	122545	122545	122545	136743	122545	122545	136743			918.49	9614.62									9.66	4489.54
																					943.34	133512	122440	122440	122440	122440	136696	122440	122440	136696			918.44	9662.77									9.68	4490.64
																					943.24	132608	122338	122338	122338	122338	136578	122338	122338	136578			918.39	9883.1									9.7	4491.74
																					943.14	133279	122235	122235	122235	122235	136387	122235	122235	136387			918.34	9958.74									9.72	4507.14
																					943.04	133824	122133	122133	122133	122133	136125	122133	122133	136125			918.29	9916.19									9.74	4502.74
																					942.94	132798	122032	122032	122032	122032	135796	122032	122032	135796			918.24	10255.7									9.76	4476.34
																					942.84	131837	121934	121934	121934	121934	135405	121934	121934	135405			918.19	10002.8									9.78	4511.54
																					942.74	132792	121835	121835	121835	121835	134955	121835	121835	134955			918.14	10049.6									9.8	4503.84
																					942.64	132604	121738	121738	121738	121738	134451	121738	121738	134451			918.09	9807.16									9.82	4499.44
																					942.54	132218	121640	121640	121640	121640	133900	121640	121640	133900			918.04	9988.15									9.84	4509.34
																					942.44	131367	121545	121545	121545	121545	133311	121545	121545	133311			917.99	10310.8									9.86	4495.04
																					942.34	131869	121450	121450	121450	121450	132689	121450	121450	132689			917.94	10311.5									9.88	4493.94
																					942.24	131933	121355	121355	121355	121355	132040	121355	121355	132040			917.89	10240.3									9.9	4491.74
																					942.14	131147	121260	121260	121260	121260	131373	121260	121260	131373			917.84	10503.9									9.92	4478.54
																					942.04	130186	121166	121166	121166	121166	130694	121166	121166	130694			917.79	10579.4									9.94	4506.04
																					941.94	131502	121074	121074	121074	121074	130011	121074	121074	130011			917.74	10209.8									9.96	4511.54
																					941.84	132210	120983	120983	120983	120983	129330	120983	120983	129330			917.69	10305.9									9.98	4478.54
																					941.74	131052	120891	120891	120891	120891	128654	120891	120891	128654			917.64	10422.2									10	4514.84
																					941.64	130986	120802	120802	120802	120802	127992	120802	120802	127992			917.59	10791.4									10.02	4510.44
																					941.54	129548	120714	120714	120714	120714	127347	120714	120714	127347			917.54	10413.5									10.04	4529.14
																					941.44	130041	120628	120628	120628	120628	126723	120628	120628	126723			917.49	10640.2									10.06	4507.14
																					941.34	130330	120543	120543	120543	120543	126121	120543	120543	126121			917.44	10644.8									10.08	4479.64
																					941.24	129251	120459	120459	120459	120459	125545	120459	120459	125545			917.39	10801.1									10.1	4459.84
																					941.14	128328	120378	120378	120378	120378	124998	120378	120378	124998			917.34	11061.8									10.12	4506.04
																					941.04	128306	120298	120298	120298	120298	124480	120298	120298	124480			917.29	10716.9									10.14	4485.14
																					940.94	128301	120221	120221	120221	120221	123992	120221	120221	123992			917.24	11098.6									10.16	4526.94
																					940.84	128951	120145	120145	120145	120145	123534	120145	120145	123534			917.19	10588.1									10.18	4492.84
																					940.74	128621	120071	120071	120071	120071	123106	120071	120071	123106			917.14	10551.6									10.2	4490.64
																					940.64	127933	120002	120002	120002	120002	122710	120002	120002	122710			917.09	10844.3									10.22	4501.64
																					940.54	127476	119934	119934	119934	119934	122343	119934	119934	122343			917.04	10888.1									10.24	4511.54
																					940.44	127239	119869	119869	119869	119869	122004	119869	119869	122004			916.99	10890.1									10.26	4503.84
																					940.34	126130	119806	119806	119806	119806	121693	119806	119806	121693			916.94	10824.1									10.28	4488.44
																					940.24	125088	119747	119747	119747	119747	121409	119747	119747	121409			916.89	10980.8									10.3	4500.54
																					940.14	125750	119692	119692	119692	119692	121152	119692	119692	121152			916.84	10970.5									10.32	4486.24
																					940.04	125242	119643	119643	119643	119643	120920	119643	119643	120920			916.79	10896.7									10.34	4493.94
																					939.94	123982	119597	119597	119597	119597	120711	119597	119597	120711			916.74	10969.3									10.36	4489.54
																					939.84	123788	119554	119554	119554	119554	120523	119554	119554	120523			916.69	11057.9									10.38	4501.64
																					939.74	122091	119515	119515	119515	119515	120354	119515	119515	120355			916.64	10805.9									10.4	4507.14
																					939.64	122716	119479	119479	119479	119479	120205	119479	119479	120205			916.59	11176.9									10.42	4498.34
																					939.54	122608	119446	119446	119447	119446	120072	119446	119446	120072			916.54	10898.9									10.44	4511.54
																					939.44	123063	119417	119417	119417	119417	119954	119417	119417	119955			916.49	10908.5									10.46	4478.54
																					939.34	122810	119391	119391	119391	119391	119851	119391	119391	119851			916.44	10929.9									10.48	4500.54
																					939.24	120844	119366	119366	119366	119366	119759	119366	119366	119759			916.39	10981.6									10.5	4501.64
																					939.14	121174	119344	119344	119344	119344	119678	119344	119344	119679			916.34	11028.2									10.52	4467.54
																					939.04	121582	119323	119323	119323	119323	119607	119323	119323	119607			916.29	10991.2									10.54	4499.44
																					938.94	121201	119304	119304	119304	119304	119544	119304	119304	119545			916.24	10983									10.56	4501.64
																					938.84	121584	119287	119287	119287	119287	119490	119287	119287	119490			916.19	10889.1									10.58	4511.54
																					938.74	120729	119272	119272	119273	119272	119443	119272	119272	119444			916.14	10603.8									10.6	4477.44
																					938.64	120144	119261	119261	119262	119261	119404	119261	119261	119405			916.09	10822.5									10.62	4491.74
																					938.54	120128	119250	119250	119253	119250	119370	119250	119250	119372			916.04	11122.4									10.64	4497.24
																					938.44	119851	119242	119242	119245	119242	119342	119242	119242	119345			915.99	10942.2									10.66	4504.94
																					938.34	119757	119236	119236	119241	119236	119319	119236	119236	119324			915.94	10777.7									10.68	4474.14
																					938.24	119419	119231	119231	119238	119231	119300	119231	119231	119307			915.89	10814.2									10.7	4493.94
																					938.14	118926	119228	119228	119238	119228	119285	119228	119228	119295			915.84	10858.7									10.72	4489.54
																					938.04	119108	119227	119227	119241	119227	119274	119227	119227	119288			915.79	10737.6									10.74	4501.64
																					937.94	117982	119227	119227	119246	119227	119265	119227	119227	119284			915.74	10931									10.76	4513.74
																					937.84	119418	119224	119224	119251	119224	119256	119224	119224	119282			915.69	10751.3									10.78	4482.94
																					937.74	119911	119222	119222	119258	119222	119247	119222	119222	119284			915.64	10422.1									10.8	4540.14
																					937.64	118431	119219	119219	119269	119219	119240	119219	119219	119291			915.59	10412.2									10.82	4482.94
																					937.54	119090	119216	119216	119285	119216	119233	119216	119216	119302			915.54	10649.5									10.84	4514.84
																					937.44	119601	119214	119214	119307	119214	119227	119214	119214	119321			915.49	10697.2									10.86	4509.34
																					937.34	119909	119211	119211	119336	119211	119222	119211	119211	119347			915.44	10838.2									10.88	4476.34
																					937.24	119866	119208	119208	119375	119208	119217	119208	119208	119384			915.39	10645.5									10.9	4509.34
																					937.14	119472	119204	119204	119426	119204	119211	119204	119204	119434			915.34	10541									10.92	4492.84
																					937.04	119446	119200	119200	119494	119200	119206	119200	119200	119499			915.29	10591.4									10.94	4502.74
																					936.94	118445	119195	119195	119580	119195	119200	119195	119195	119584			915.24	10522.4									10.96	4479.64
																					936.84	119447	119190	119190	119690	119190	119193	119190	119190	119693			915.19	10466.3									10.98	4477.44
																					936.74	120905	119183	119183	119829	119183	119186	119183	119183	119832			915.14	10298									11	4489.54
																					936.64	120354	119175	119175	120005	119175	119178	119175	119175	120008			915.09	10451.8									11.02	4490.64
																					936.54	121318	119167	119167	120226	119167	119169	119167	119167	120227			915.04	10038.7									11.04	4512.64
																					936.44	121950	119158	119158	120498	119158	119159	119158	119158	120500			914.99	10093.9									11.06	4510.44
																					936.34	122414	119147	119147	120834	119147	119148	119147	119147	120835			914.94	9904.51									11.08	4489.54
																					936.24	122521	119135	119135	121241	119135	119136	119135	119135	121242			914.89	9926.77									11.1	4500.54
																					936.14	121795	119120	119120	121733	119120	119121	119120	119120	121734			914.84	10419.4									11.12	4540.14
																					936.04	122627	119104	119104	122323	119104	119104	119104	119104	122324			914.79	10224.7									11.14	4503.84
																					935.94	123666	119085	119085	123022	119085	119085	119085	119085	123023			914.74	10313.3									11.16	4484.04
																					935.84	124703	119064	119064	123845	119064	119064	119064	119064	123845			914.69	9749.96									11.18	4497.24
																					935.74	125436	119039	119039	124803	119039	119040	119039	119039	124803			914.64	9663.42									11.2	4480.74
																					935.64	126276	119012	119012	125907	119012	119012	119012	119012	125908			914.59	9554.23									11.22	4488.44
																					935.54	128128	118981	118981	127168	118981	118981	118981	118981	127168			914.54	9635.82									11.24	4508.24
																					935.44	128983	118946	118946	128590	118946	118946	118946	118946	128591			914.49	9745.17									11.26	4507.14
																					935.34	130756	118907	118906	130177	118906	118906	118906	118906	130179			914.44	9811.94									11.28	4491.74
																					935.24	131734	118864	118861	131926	118861	118861	118861	118861	131928			914.39	9671.11									11.3	4491.74
																					935.14	134401	118815	118810	133826	118810	118811	118810	118810	133831			914.34	9459.92									11.32	4474.14
																					935.04	134517	118763	118754	135863	118754	118754	118754	118754	135872			914.29	9772.05									11.34	4497.24
																					934.94	136678	118707	118691	138012	118691	118691	118691	118691	138027			914.24	9472.41									11.36	4509.34
																					934.84	139942	118649	118622	140238	118622	118622	118622	118622	140265			914.19	9530.4									11.38	4492.84
																					934.74	141499	118592	118545	142501	118545	118545	118545	118545	142547			914.14	9287.4									11.4	4514.84
																					934.64	143747	118541	118462	144749	118462	118462	118462	118462	144828			914.09	9332.83									11.42	4517.04
																					934.54	145975	118502	118370	146924	118370	118370	118370	118370	147056			914.04	9594.96									11.44	4478.54
																					934.44	148810	118488	118272	148966	118272	118272	118272	118272	149182			913.99	9252.18									11.46	4477.44
																					934.34	150263	118515	118165	150807	118165	118165	118165	118165	151157			913.94	9243.93									11.48	4495.04
																					934.24	152735	118608	118051	152385	118051	118051	118051	118051	152941			913.89	9181.17									11.5	4485.14
																					934.14	155509	118803	117931	153641	117931	117932	117931	117931	154512			913.84	8994.19									11.52	4496.14
																					934.04	156576	119146	117805	154524	117805	117805	117805	117805	155865			913.79	9210.81									11.54	4511.54
																					933.94	158098	119703	117672	154996	117672	117672	117672	117672	157027			913.74	9444.1									11.56	4492.84
																					933.84	158704	120558	117533	155033	117533	117533	117533	117533	158058			913.69	9153.17									11.58	4488.44
																					933.74	158737	121821	117387	154628	117387	117387	117387	117387	159062			913.64	9347.43									11.6	4489.54
																					933.64	161208	123627	117235	153790	117235	117235	117235	117235	160182			913.59	9132.19									11.62	4464.24
																					933.54	162153	126136	117076	152547	117076	117076	117076	117076	161607			913.54	9101.98									11.64	4506.04
																					933.44	165056	129535	116908	150938	116908	116908	116908	116908	163565			913.49	9256.61									11.66	4507.14
																					933.34	167558	134025	116729	149013	116729	116729	116729	116729	166309			913.44	9036.06									11.68	4486.24
																					933.24	169823	139811	116537	146831	116537	116537	116537	116537	170106			913.39	8724.99									11.7	4517.04
																					933.14	174428	147084	116328	144454	116328	116328	116328	116328	175209			913.34	8743.09									11.72	4517.04
																					933.04	181136	155986	116099	141940	116099	116099	116099	116099	181827			913.29	8580.99									11.74	4499.44
																					932.94	188372	166577	115847	139350	115847	115847	115847	115847	190081			913.24	8777.48									11.76	4524.74
																					932.84	199477	178792	115566	136735	115566	115566	115566	115566	199962			913.19	8923.08									11.78	4525.84
																					932.74	208293	192400	115255	134141	115255	115255	115255	115255	211287			913.14	8826.81									11.8	4482.94
																					932.64	221906	206965	114910	131606	114910	114910	114910	114910	223661			913.09	8847.52									11.82	4479.64
																					932.54	234680	221837	114530	129159	114530	114530	114530	114530	236466			913.04	8793.87									11.84	4504.94
																					932.44	248882	236168	114117	126824	114117	114117	114117	114117	248874			912.99	8701.36									11.86	4479.64
																					932.34	258856	248974	113673	124618	113673	113673	113673	113673	259919			912.94	8943.03									11.88	4513.74
																					932.24	271334	259240	113202	122553	113202	113202	113202	113202	268590			912.89	8862.64									11.9	4506.04
																					932.14	276918	266057	112712	120637	112712	112712	112712	112712	273982			912.84	8751.69									11.92	4497.24
																					932.04	277829	268764	112209	118874	112209	112209	112209	112209	275429			912.79	8545.23									11.94	4495.04
																					931.94	275470	267066	111704	117267	111704	111704	111704	111704	272628			912.74	8410.24									11.96	4510.44
																					931.84	269088	261086	111206	115814	111206	111206	111206	111206	265695			912.69	8439.32									11.98	4518.14
																					931.74	256154	251347	110724	114514	110724	110724	110724	110724	255137			912.64	8544.25									12	4495.04
																					931.64	242103	238675	110267	113362	110267	110267	110267	110267	241769			912.59	8262.54									12.02	4503.84
																					931.54	225602	224069	109844	112352	109844	109844	109844	109844	226577			912.54	8472.43									12.04	4500.54
																					931.44	207742	208550	109458	111477	109458	109458	109458	109458	210569			912.49	8435.25									12.06	4517.04
																					931.34	191392	193044	109114	110728	109114	109114	109114	109114	194659			912.44	8204.64									12.08	4510.44
																					931.24	174356	178300	108812	110094	108812	108812	108812	108812	179582			912.39	8372.11									12.1	4518.14
																					931.14	161842	164849	108553	109563	108553	108553	108553	108553	165859			912.34	8441.28									12.12	4475.24
																					931.04	150938	153007	108334	109125	108334	108334	108334	108334	153798			912.29	8259.06									12.14	4533.54
																					930.94	143301	142905	108151	108767	108151	108151	108151	108151	143521			912.24	8291.54									12.16	4517.04
																					930.84	135568	134528	108001	108477	108001	108001	108001	108001	135003			912.19	8396.91									12.18	4501.64
																					930.74	130637	127755	107878	108243	107878	107878	107878	107878	128120			912.14	8153.16									12.2	4506.04
																					930.64	126828	122408	107778	108057	107778	107778	107778	107778	122686			912.09	8238.03									12.22	4519.24
																					930.54	123448	118278	107696	107907	107696	107696	107696	107696	118488			912.04	8283.81									12.24	4502.74
																					930.44	121033	115152	107629	107787	107629	107629	107629	107629	115310			911.99	8241.8									12.26	4529.14
																					930.34	118431	112832	107573	107691	107573	107573	107573	107573	112950			911.94	8295.77									12.28	4510.44
																					930.24	117477	111141	107525	107613	107525	107525	107525	107525	111229			911.89	8161.62									12.3	4511.54
																					930.14	116170	109931	107485	107550	107485	107485	107485	107485	109996			911.84	7969.92									12.32	4508.24
																					930.04	115134	109078	107451	107498	107451	107451	107451	107451	109125			911.79	8288.83									12.34	4508.24
																					929.94	113996	108486	107421	107456	107421	107421	107421	107421	108521			911.74	7967.35									12.36	4480.74
																					929.84	114574	108081	107395	107420	107395	107395	107395	107395	108106			911.69	7892.3									12.38	4502.74
																					929.74	112026	107807	107372	107390	107372	107372	107372	107372	107824			911.64	7880.96									12.4	4495.04
																					929.64	112563	107623	107352	107365	107352	107352	107352	107352	107635			911.59	7806.11									12.42	4522.54
																					929.54	111869	107500	107334	107343	107334	107334	107334	107334	107509			911.54	7882.38									12.44	4522.54
																					929.44	111220	107418	107318	107324	107318	107318	107318	107318	107424			911.49	7909.11									12.46	4496.14
																					929.34	110655	107363	107303	107308	107303	107303	107303	107303	107367			911.44	7726.61									12.48	4520.34
																					929.24	109664	107325	107291	107294	107291	107291	107291	107291	107329			911.39	7847.43									12.5	4506.04
																					929.14	109980	107300	107280	107282	107280	107280	107280	107280	107302			911.34	7705.23									12.52	4495.04
																					929.04	110243	107281	107270	107271	107270	107270	107270	107270	107283			911.29	7659.35									12.54	4513.74
																					928.94	108924	107267	107261	107262	107261	107261	107261	107261	107268			911.24	7752.31									12.56	4525.84
																					928.84	108996	107257	107253	107254	107253	107253	107253	107253	107258			911.19	7771.46									12.58	4509.34
																					928.74	108626	107249	107247	107247	107247	107247	107247	107247	107249			911.14	7542.7									12.6	4508.24
																					928.64	108668	107242	107241	107242	107241	107241	107241	107241	107243			911.09	7718.96									12.62	4513.74
																					928.54	108880	107237	107236	107236	107236	107236	107236	107236	107237			911.04	7990.78									12.64	4511.54
																					928.44	108135	107232	107232	107232	107232	107232	107232	107232	107232			910.99	7648.77									12.66	4500.54
																					928.34	107551	107228	107228	107228	107228	107228	107228	107228	107228			910.94	7552.43									12.68	4492.84
																					928.24	107711	107224	107224	107224	107224	107224	107224	107224	107225			910.89	7413									12.7	4539.04
																					928.14	108420	107222	107222	107222	107222	107222	107222	107222	107222			910.84	7550.93									12.72	4520.34
																					928.04	107995	107219	107219	107219	107219	107219	107219	107219	107219			910.79	7560									12.74	4512.64
																					927.94	107919	107216	107216	107216	107216	107216	107216	107216	107216			910.74	7578.71									12.76	4498.34
																					927.84	107071	107214	107214	107214	107214	107214	107214	107214	107214			910.69	7432.85									12.78	4520.34
																					927.74	107032	107212	107212	107212	107212	107212	107212	107212	107212			910.64	7632.65									12.8	4512.64
																					927.64	108800	107209	107209	107209	107209	107209	107209	107209	107209			910.59	7552.31									12.82	4515.94
																					927.54	108656	107207	107207	107207	107207	107207	107207	107207	107207			910.54	7413.61									12.84	4522.54
																					927.44	107384	107205	107205	107205	107205	107205	107205	107205	107205			910.49	7358.47									12.86	4502.74
																					927.34	108045	107202	107202	107202	107202	107202	107202	107202	107202			910.44	7333.81									12.88	4513.74
																					927.24	107930	107200	107200	107200	107200	107200	107200	107200	107200			910.39	7096.66									12.9	4509.34
																					927.14	107219	107197	107197	107197	107197	107197	107197	107197	107197			910.34	7224.42									12.92	4509.34
																					927.04	108674	107194	107194	107194	107194	107194	107194	107194	107194			910.29	7248.35									12.94	4522.54
																					926.94	108033	107192	107192	107192	107192	107192	107192	107192	107192			910.24	7324.13									12.96	4510.44
																					926.84	108096	107190	107190	107190	107190	107190	107190	107190	107190			910.19	7209.56									12.98	4509.34
																					926.74	107376	107188	107188	107188	107188	107188	107188	107188	107188			910.14	7356.36									13	4506.04
																					926.64	107336	107187	107187	107187	107187	107187	107187	107187	107187			910.09	7328.31									13.02	4540.14
																					926.54	107799	107185	107185	107185	107185	107185	107185	107185	107185			910.04	7049									13.04	4512.64
																					926.44	107870	107184	107184	107184	107184	107184	107184	107184	107184			909.99	7325.61									13.06	4491.74
																					926.34	107073	107183	107183	107183	107183	107183	107183	107183	107183			909.94	7169.52									13.08	4536.84
																					926.24	106199	107182	107182	107182	107182	107182	107182	107182	107182			909.89	7084.31									13.1	4528.04
																					926.14	107203	107182	107182	107182	107182	107182	107182	107182	107182			909.84	7153.27									13.12	4526.94
																					926.04	107129	107182	107182	107182	107182	107182	107182	107182	107182			909.79	7084.51									13.14	4522.54
																					925.94	108267	107181	107181	107181	107181	107181	107181	107181	107181			909.74	7176.85									13.16	4532.44
																					925.84	106888	107181	107181	107181	107181	107181	107181	107181	107181			909.69	7210.38									13.18	4499.44
																					925.74	107328	107181	107181	107181	107181	107181	107181	107181	107181			909.64	7221.34									13.2	4517.04
																					925.64	107241	107180	107180	107180	107180	107180	107180	107180	107180			909.59	7237.15									13.22	4534.64
																					925.54	106975	107179	107179	107179	107179	107179	107179	107179	107179			909.54	7223.89									13.24	4531.34
																					925.44	107513	107179	107179	107179	107179	107179	107179	107179	107179			909.49	7167.12									13.26	4475.24
																					925.34	107769	107178	107178	107178	107178	107178	107178	107178	107178			909.44	7030.53									13.28	4508.24
																					925.24	108199	107177	107177	107177	107177	107177	107177	107177	107177			909.39	7076.86									13.3	4507.14
																					925.14	106840	107176	107176	107176	107176	107176	107176	107176	107176			909.34	7195.01									13.32	4534.64
																					925.04	107319	107176	107176	107176	107176	107176	107176	107176	107176			909.29	7403.28									13.34	4531.34
																					924.94	106976	107175	107175	107175	107175	107175	107175	107175	107175			909.24	7172.18									13.36	4526.94
																																	909.19	7140.25									13.38	4518.14
																																	909.14	7355.94									13.4	4529.14
																																	909.09	7280.5									13.42	4536.84
																																	909.04	7263.72									13.44	4528.04
																																	908.99	7270.43									13.46	4501.64
																																	908.94	7262.65									13.48	4518.14
																																	908.89	7159.12									13.5	4551.14
																																	908.84	7084.35									13.52	4531.34
																																	908.79	7167.02									13.54	4529.14
																																	908.74	6970.52									13.56	4513.74
																																	908.69	6950.36									13.58	4515.94
																																	908.64	7144.91									13.6	4525.84
																																	908.59	7062.47									13.62	4522.54
																																	908.54	7259.2									13.64	4542.34
																																	908.49	7063.02									13.66	4510.44
																																	908.44	6944.93									13.68	4520.34
																																	908.39	7101.84									13.7	4524.74
																																	908.34	7290.32									13.72	4517.04
																																	908.29	7000.77									13.74	4509.34
																																	908.24	6982.36									13.76	4529.14
																																	908.19	7059.21									13.78	4529.14
																																	908.14	7212.75									13.8	4543.44
																																	908.09	6897.8									13.82	4499.44
																																	908.04	6917.6									13.84	4523.64
																																	907.99	6974.6									13.86	4517.04
																																	907.94	6857.92									13.88	4506.04
																																	907.89	6855.79									13.9	4532.44
																																	907.84	6885.82									13.92	4526.94
																																	907.79	7118.43									13.94	4522.54
																																	907.74	7011.29									13.96	4517.04
																																	907.69	6944.22									13.98	4533.54
																																	907.64	7073.83									14	4502.74
																																	907.59	7019.68									14.02	4520.34
																																	907.54	6955.99									14.04	4529.14
																																	907.49	6963.68									14.06	4531.34
																																	907.44	7041.04									14.08	4493.94
																																	907.39	7005.11									14.1	4532.44
																																	907.34	6903.95									14.12	4517.04
																																	907.29	7162.72									14.14	4525.84
																																	907.24	6980.89									14.16	4553.34
																																	907.19	6814.55									14.18	4540.14
																																	907.14	6952.75									14.2	4520.34
																																	907.09	6846.9									14.22	4539.04
																																	907.04	6898.07									14.24	4533.54
																																	906.99	6763.35									14.26	4528.04
																																	906.94	6804.71									14.28	4517.04
																																	906.89	6881.93									14.3	4536.84
																																	906.84	7071.43									14.32	4525.84
																																	906.79	6874.47									14.34	4542.34
																																	906.74	6844.63									14.36	4546.74
																																	906.69	6750.92									14.38	4531.34
																																	906.64	6759.34									14.4	4563.24
																																	906.59	6884.17									14.42	4558.84
																																	906.54	6785.98									14.44	4530.24
																																	906.49	6912.48									14.46	4529.14
																																	906.44	6664.79									14.48	4513.74
																																	906.39	7011.81									14.5	4537.94
																																	906.34	6847.99									14.52	4540.14
																																	906.29	6723.27									14.54	4539.04
																																	906.24	6835.73									14.56	4572.04
																																	906.19	6970.82									14.58	4546.74
																																	906.14	6862.83									14.6	4531.34
																																	906.09	6785.94									14.62	4561.04
																																	906.04	6707.2									14.64	4542.34
																																	905.99	6687.1									14.66	4558.84
																																	905.94	6735.58									14.68	4550.04
																																	905.89	6766.97									14.7	4537.94
																																	905.84	6814.61									14.72	4539.04
																																	905.79	6883.33									14.74	4564.34
																																	905.74	6762.61									14.76	4533.54
																																	905.69	6818.05									14.78	4525.84
																																	905.64	6691.36									14.8	4566.54
																																	905.59	6800.38									14.82	4533.54
																																	905.54	6723.52									14.84	4532.44
																																	905.49	6717.49									14.86	4533.54
																																	905.44	6888.64									14.88	4551.14
																																	905.39	6910.41									14.9	4551.14
																																	905.34	6858.69									14.92	4513.74
																																	905.29	6696.09									14.94	4543.44
																																	905.24	6799.72									14.96	4567.64
																																	905.19	6955.31									14.98	4566.54
																																	905.14	6850.63									15	4558.84
																																	905.09	6839.29									15.02	4533.54
																																	905.04	6930.56									15.04	4523.64
																																	904.99	6958.59									15.06	4550.04
																																	904.94	6694.59									15.08	4543.44
																																	904.89	6863.73									15.1	4557.74
																																	904.84	6914.56									15.12	4535.74
																																	904.79	6718.98									15.14	4507.14
																																	904.74	6696.71									15.16	4565.44
																																	904.69	6700.24									15.18	4555.54
																																	904.64	6754.98									15.2	4531.34
																																	904.59	6632.77									15.22	4524.74
																																	904.54	6524.43									15.24	4522.54
																																	904.49	6837.14									15.26	4564.34
																																	904.44	6716.61									15.28	4529.14
																																	904.39	6696.93									15.3	4559.94
																																	904.34	6726.29									15.32	4541.24
																																	904.29	6770.53									15.34	4537.94
																																	904.24	6822.6									15.36	4550.04
																																	904.19	6599.05									15.38	4525.84
																																	904.14	6710.87									15.4	4553.34
																																	904.09	6571.8									15.42	4580.84
																																	904.04	6858.7									15.44	4563.24
																																	903.99	6637.9									15.46	4535.74
																																	903.94	6732.6									15.48	4555.54
																																	903.89	6823.33									15.5	4554.44
																																	903.84	6745.45									15.52	4556.64
																																	903.79	6692.39									15.54	4557.74
																																	903.74	6900.5									15.56	4565.44
																																	903.69	6995.77									15.58	4553.34
																																	903.64	6803.95									15.6	4551.14
																																	903.59	6752.57									15.62	4554.44
																																	903.54	6753.01									15.64	4584.14
																																	903.49	6701									15.66	4559.94
																																	903.44	6690.34									15.68	4568.74
																																	903.39	6725.33									15.7	4550.04
																																	903.34	6912.53									15.72	4569.84
																																	903.29	6863.79									15.74	4565.44
																																	903.24	6637									15.76	4534.64
																																	903.19	6874.43									15.78	4587.44
																																	903.14	6686.83									15.8	4539.04
																																	903.09	6744.99									15.82	4572.04
																																	903.04	6784.39									15.84	4543.44
																																	902.99	6801.67									15.86	4584.14
																																	902.94	6886.09									15.88	4578.64
																																	902.89	6764.14									15.9	4564.34
																																	902.84	6853.82									15.92	4557.74
																																	902.79	6930.9									15.94	4547.84
																																	902.74	6795.28									15.96	4550.04
																																	902.69	6877.59									15.98	4568.74
																																	902.64	7080.11									16	4590.74
																																	902.59	6847.87									16.02	4559.94
																																	902.54	6899.38									16.04	4563.24
																																	902.49	6978.88									16.06	4570.94
																																	902.44	6809.65									16.08	4536.84
																																	902.39	6886.66									16.1	4545.64
																																	902.34	6606.6									16.12	4570.94
																																	902.29	6700.91									16.14	4562.14
																																	902.24	6709.02									16.16	4566.54
																																	902.19	6710.06									16.18	4567.64
																																	902.14	6739.42									16.2	4598.44
																																	902.09	6674.03									16.22	4558.84
																																	902.04	6736.42									16.24	4589.64
																																	901.99	6866.05									16.26	4551.14
																																	901.94	6597.96									16.28	4570.94
																																	901.89	6739.34									16.3	4556.64
																																	901.84	7012.7									16.32	4559.94
																																	901.79	6912.68									16.34	4550.04
																																	901.74	6702.64									16.36	4548.94
																																	901.69	6587.09									16.38	4557.74
																																	901.64	6706.61									16.4	4546.74
																																	901.59	6729.86									16.42	4572.04
																																	901.54	6518.77									16.44	4585.24
																																	901.49	6552.46									16.46	4570.94
																																	901.44	6647.38									16.48	4546.74
																																	901.39	6670.64									16.5	4539.04
																																	901.34	6499.05									16.52	4558.84
																																	901.29	6515.86									16.54	4575.34
																																	901.24	6639.97									16.56	4596.24
																																	901.19	6704.8									16.58	4573.14
																																	901.14	6735.98									16.6	4567.64
																																	901.09	6713.95									16.62	4579.74
																																	901.04	6781.06									16.64	4550.04
																																	900.99	6709.98									16.66	4576.44
																																	900.94	6636.62									16.68	4579.74
																																	900.89	6902.23									16.7	4547.84
																																	900.84	6622.41									16.72	4574.24
																																	900.79	6579.79									16.74	4572.04
																																	900.74	6571.99									16.76	4590.74
																																	900.69	6587.96									16.78	4581.94
																																	900.64	6612.22									16.8	4610.54
																																	900.59	6493.42									16.82	4579.74
																																	900.54	6546.98									16.84	4597.34
																																	900.49	6541.9									16.86	4569.84
																																	900.44	6541.87									16.88	4584.14
																																	900.39	6604.44									16.9	4587.44
																																	900.34	6459.37									16.92	4554.44
																																	900.29	6764.76									16.94	4611.64
																																	900.24	6694.71									16.96	4587.44
																																	900.19	6526.97									16.98	4589.64
																																	900.14	6508.69									17	4584.14
																																											17.02	4578.64
																																											17.04	4597.34
																																											17.06	4592.94
																																											17.08	4580.84
																																											17.1	4565.44
																																											17.12	4586.34
																																											17.14	4630.34
																																											17.16	4585.24
																																											17.18	4578.64
																																											17.2	4575.34
																																											17.22	4556.64
																																											17.24	4581.94
																																											17.26	4575.34
																																											17.28	4596.24
																																											17.3	4561.04
																																											17.32	4586.34
																																											17.34	4612.74
																																											17.36	4597.34
																																											17.38	4578.64
																																											17.4	4603.94
																																											17.42	4578.64
																																											17.44	4640.24
																																											17.46	4590.74
																																											17.48	4591.84
																																											17.5	4594.04
																																											17.52	4578.64
																																											17.54	4597.34
																																											17.56	4596.24
																																											17.58	4567.64
																																											17.6	4608.34
																																											17.62	4605.04
																																											17.64	4587.44
																																											17.66	4602.84
																																											17.68	4587.44
																																											17.7	4592.94
																																											17.72	4580.84
																																											17.74	4616.04
																																											17.76	4555.54
																																											17.78	4611.64
																																											17.8	4606.14
																																											17.82	4580.84
																																											17.84	4567.64
																																											17.86	4603.94
																																											17.88	4614.94
																																											17.9	4605.04
																																											17.92	4599.54
																																											17.94	4559.94
																																											17.96	4633.64
																																											17.98	4607.24
																																											18	4630.34
																																											18.02	4594.04
																																											18.04	4563.24
																																											18.06	4585.24
																																											18.08	4585.24
																																											18.1	4614.94
																																											18.12	4603.94
																																											18.14	4601.74
																																											18.16	4568.74
																																											18.18	4607.24
																																											18.2	4586.34
																																											18.22	4599.54
																																											18.24	4632.54
																																											18.26	4586.34
																																											18.28	4565.44
																																											18.3	4620.44
																																											18.32	4580.84
																																											18.34	4608.34
																																											18.36	4578.64
																																											18.38	4586.34
																																											18.4	4595.14
																																											18.42	4634.74
																																											18.44	4590.74
																																											18.46	4620.44
																																											18.48	4585.24
																																											18.5	4619.34
																																											18.52	4617.14
																																											18.54	4606.14
																																											18.56	4600.64
																																											18.58	4606.14
																																											18.6	4613.84
																																											18.62	4587.44
																																											18.64	4623.74
																																											18.66	4612.74
																																											18.68	4608.34
																																											18.7	4618.24
																																											18.72	4652.34
																																											18.74	4624.84
																																											18.76	4616.04
																																											18.78	4628.14
																																											18.8	4633.64
																																											18.82	4594.04
																																											18.84	4588.54
																																											18.86	4588.54
																																											18.88	4649.04
																																											18.9	4636.94
																																											18.92	4608.34
																																											18.94	4609.44
																																											18.96	4605.04
																																											18.98	4608.34
																																											19	4575.34
																																											19.02	4607.24
																																											19.04	4633.64
																																											19.06	4619.34
																																											19.08	4624.84
																																											19.1	4619.34
																																											19.12	4662.24
																																											19.14	4628.14
																																											19.16	4611.64
																																											19.18	4603.94
																																											19.2	4607.24
																																											19.22	4638.04
																																											19.24	4599.54
																																											19.26	4646.84
																																											19.28	4629.24
																																											19.3	4618.24
																																											19.32	4569.84
																																											19.34	4646.84
																																											19.36	4632.54
																																											19.38	4635.84
																																											19.4	4629.24
																																											19.42	4613.84
																																											19.44	4598.44
																																											19.46	4618.24
																																											19.48	4610.54
																																											19.5	4633.64
																																											19.52	4643.54
																																											19.54	4636.94
																																											19.56	4642.44
																																											19.58	4635.84
																																											19.6	4613.84
																																											19.62	4658.94
																																											19.64	4644.64
																																											19.66	4598.44
																																											19.68	4639.14
																																											19.7	4660.04
																																											19.72	4653.44
																																											19.74	4609.44
																																											19.76	4617.14
																																											19.78	4632.54
																																											19.8	4642.44
																																											19.82	4646.84
																																											19.84	4620.44
																																											19.86	4653.44
																																											19.88	4657.84
																																											19.9	4613.84
																																											19.92	4634.74
																																											19.94	4657.84
																																											19.96	4621.54
																																											19.98	4610.54
																																											20	4622.64
																																											20.02	4634.74
																																											20.04	4607.24
																																											20.06	4675.44
																																											20.08	4634.74
																																											20.1	4617.14
																																											20.12	4662.24
																																											20.14	4646.84
																																											20.16	4651.24
																																											20.18	4646.84
																																											20.2	4625.94
																																											20.22	4667.74
																																											20.24	4606.14
																																											20.26	4608.34
																																											20.28	4660.04
																																											20.3	4652.34
																																											20.32	4696.34
																																											20.34	4624.84
																																											20.36	4657.84
																																											20.38	4644.64
																																											20.4	4625.94
																																											20.42	4649.04
																																											20.44	4676.54
																																											20.46	4620.44
																																											20.48	4652.34
																																											20.5	4679.84
																																											20.52	4620.44
																																											20.54	4668.84
																																											20.56	4671.04
																																											20.58	4668.84
																																											20.6	4654.54
																																											20.62	4671.04
																																											20.64	4646.84
																																											20.66	4642.44
																																											20.68	4634.74
																																											20.7	4672.14
																																											20.72	4663.34
																																											20.74	4660.04
																																											20.76	4658.94
																																											20.78	4643.54
																																											20.8	4655.64
																																											20.82	4646.84
																																											20.84	4680.94
																																											20.86	4660.04
																																											20.88	4646.84
																																											20.9	4639.14
																																											20.92	4655.64
																																											20.94	4663.34
																																											20.96	4638.04
																																											20.98	4664.44
																																											21	4645.74
																																											21.02	4679.84
																																											21.04	4671.04
																																											21.06	4668.84
																																											21.08	4639.14
																																											21.1	4661.14
																																											21.12	4672.14
																																											21.14	4671.04
																																											21.16	4631.44
																																											21.18	4632.54
																																											21.2	4654.54
																																											21.22	4636.94
																																											21.24	4653.44
																																											21.26	4644.64
																																											21.28	4684.24
																																											21.3	4694.14
																																											21.32	4685.34
																																											21.34	4693.04
																																											21.36	4701.84
																																											21.38	4705.14
																																											21.4	4684.24
																																											21.42	4656.74
																																											21.44	4618.24
																																											21.46	4667.74
																																											21.48	4686.44
																																											21.5	4712.84
																																											21.52	4653.44
																																											21.54	4661.14
																																											21.56	4646.84
																																											21.58	4694.14
																																											21.6	4667.74
																																											21.62	4622.64
																																											21.64	4650.14
																																											21.66	4661.14
																																											21.68	4669.94
																																											21.7	4639.14
																																											21.72	4677.64
																																											21.74	4661.14
																																											21.76	4691.94
																																											21.78	4702.94
																																											21.8	4666.64
																																											21.82	4684.24
																																											21.84	4677.64
																																											21.86	4645.74
																																											21.88	4658.94
																																											21.9	4715.04
																																											21.92	4672.14
																																											21.94	4674.34
																																											21.96	4700.74
																																											21.98	4646.84
																																											22	4720.54
																																											22.02	4696.34
																																											22.04	4693.04
																																											22.06	4671.04
																																											22.08	4673.24
																																											22.1	4658.94
																																											22.12	4715.04
																																											22.14	4695.24
																																											22.16	4678.74
																																											22.18	4683.14
																																											22.2	4676.54
																																											22.22	4661.14
																																											22.24	4708.44
																																											22.26	4712.84
																																											22.28	4666.64
																																											22.3	4695.24
																																											22.32	4679.84
																																											22.34	4677.64
																																											22.36	4684.24
																																											22.38	4691.94
																																											22.4	4688.64
																																											22.42	4675.44
																																											22.44	4721.64
																																											22.46	4676.54
																																											22.48	4661.14
																																											22.5	4706.24
																																											22.52	4716.14
																																											22.54	4683.14
																																											22.56	4665.54
																																											22.58	4697.44
																																											22.6	4699.64
																																											22.62	4688.64
																																											22.64	4694.14
																																											22.66	4722.74
																																											22.68	4684.24
																																											22.7	4656.74
																																											22.72	4682.04
																																											22.74	4713.94
																																											22.76	4683.14
																																											22.78	4706.24
																																											22.8	4671.04
																																											22.82	4667.74
																																											22.84	4718.34
																																											22.86	4676.54
																																											22.88	4695.24
																																											22.9	4680.94
																																											22.92	4699.64
																																											22.94	4668.84
																																											22.96	4728.24
																																											22.98	4717.24
																																											23	4732.64
																																											23.02	4672.14
																																											23.04	4694.14
																																											23.06	4709.54
																																											23.08	4735.94
																																											23.1	4675.44
																																											23.12	4729.34
																																											23.14	4691.94
																																											23.16	4673.24
																																											23.18	4723.84
																																											23.2	4709.54
																																											23.22	4686.44
																																											23.24	4689.74
																																											23.26	4684.24
																																											23.28	4750.24
																																											23.3	4677.64
																																											23.32	4696.34
																																											23.34	4719.44
																																											23.36	4700.74
																																											23.38	4726.04
																																											23.4	4658.94
																																											23.42	4704.04
																																											23.44	4724.94
																																											23.46	4713.94
																																											23.48	4707.34
																																											23.5	4705.14
																																											23.52	4716.14
																																											23.54	4657.84
																																											23.56	4683.14
																																											23.58	4726.04
																																											23.6	4701.84
																																											23.62	4686.44
																																											23.64	4706.24
																																											23.66	4685.34
																																											23.68	4689.74
																																											23.7	4696.34
																																											23.72	4686.44
																																											23.74	4700.74
																																											23.76	4712.84
																																											23.78	4707.34
																																											23.8	4667.74
																																											23.82	4677.64
																																											23.84	4718.34
																																											23.86	4684.24
																																											23.88	4698.54
																																											23.9	4701.84
																																											23.92	4717.24
																																											23.94	4701.84
																																											23.96	4710.64
																																											23.98	4690.84
																																											24	4720.54
																																											24.02	4712.84
																																											24.04	4711.74
																																											24.06	4720.54
																																											24.08	4700.74
																																											24.1	4711.74
																																											24.12	4694.14
																																											24.14	4738.14
																																											24.16	4716.14
																																											24.18	4706.24
																																											24.2	4698.54
																																											24.22	4708.44
																																											24.24	4748.04
																																											24.26	4744.74
																																											24.28	4718.34
																																											24.3	4723.84
																																											24.32	4663.34
																																											24.34	4696.34
																																											24.36	4739.24
																																											24.38	4737.04
																																											24.4	4706.24
																																											24.42	4694.14
																																											24.44	4691.94
																																											24.46	4704.04
																																											24.48	4701.84
																																											24.5	4677.64
																																											24.52	4691.94
																																											24.54	4715.04
																																											24.56	4672.14
																																											24.58	4746.94
																																											24.6	4719.44
																																											24.62	4696.34
																																											24.64	4685.34
																																											24.66	4717.24
																																											24.68	4716.14
																																											24.7	4696.34
																																											24.72	4716.14
																																											24.74	4698.54
																																											24.76	4727.14
																																											24.78	4720.54
																																											24.8	4711.74
																																											24.82	4749.14
																																											24.84	4726.04
																																											24.86	4700.74
																																											24.88	4677.64
																																											24.9	4734.84
																																											24.92	4738.14
																																											24.94	4726.04
																																											24.96	4777.74
																																											24.98	4754.64
																																											25	4739.24
																																											25.02	4696.34
																																											25.04	4735.94
																																											25.06	4751.34
																																											25.08	4738.14
																																											25.1	4719.44
																																											25.12	4745.84
																																											25.14	4706.24
																																											25.16	4739.24
																																											25.18	4732.64
																																											25.2	4728.24
																																											25.22	4741.44
																																											25.24	4746.94
																																											25.26	4760.14
																																											25.28	4735.94
																																											25.3	4715.04
																																											25.32	4720.54
																																											25.34	4741.44
																																											25.36	4709.54
																																											25.38	4741.44
																																											25.4	4731.54
																																											25.42	4722.74
																																											25.44	4739.24
																																											25.46	4727.14
																																											25.48	4737.04
																																											25.5	4739.24
																																											25.52	4698.54
																																											25.54	4742.54
																																											25.56	4742.54
																																											25.58	4701.84
																																											25.6	4763.44
																																											25.62	4749.14
																																											25.64	4773.34
																																											25.66	4726.04
																																											25.68	4745.84
																																											25.7	4707.34
																																											25.72	4746.94
																																											25.74	4712.84
																																											25.76	4719.44
																																											25.78	4738.14
																																											25.8	4783.24
																																											25.82	4767.84
																																											25.84	4761.24
																																											25.86	4745.84
																																											25.88	4772.24
																																											25.9	4735.94
																																											25.92	4729.34
																																											25.94	4772.24
																																											25.96	4738.14
																																											25.98	4771.14
																																											26	4698.54
																																											26.02	4767.84
																																											26.04	4754.64
																																											26.06	4766.74
																																											26.08	4732.64
																																											26.1	4789.84
																																											26.12	4716.14
																																											26.14	4738.14
																																											26.16	4722.74
																																											26.18	4789.84
																																											26.2	4723.84
																																											26.22	4716.14
																																											26.24	4789.84
																																											26.26	4751.34
																																											26.28	4743.64
																																											26.3	4768.94
																																											26.32	4764.54
																																											26.34	4748.04
																																											26.36	4761.24
																																											26.38	4775.54
																																											26.4	4756.84
																																											26.42	4759.04
																																											26.44	4782.14
																																											26.46	4782.14
																																											26.48	4792.04
																																											26.5	4783.24
																																											26.52	4803.04
																																											26.54	4790.94
																																											26.56	4800.84
																																											26.58	4827.24
																																											26.6	4811.84
																																											26.62	4811.84
																																											26.64	4820.64
																																											26.66	4860.24
																																											26.68	4924.04
																																											26.7	4896.54
																																											26.72	4959.24
																																											26.74	4987.84
																																											26.76	5019.74
																																											26.78	5134.14
																																											26.8	5185.84
																																											26.82	5240.84
																																											26.84	5289.24
																																											26.86	5414.64
																																											26.88	5535.64
																																											26.9	5778.74
																																											26.92	5911.84
																																											26.94	6174.74
																																											26.96	6425.54
																																											26.98	6631.24
																																											27	6889.74
																																											27.02	7092.14
																																											27.04	7020.64
																																											27.06	6790.74
																																											27.08	6319.94
																																											27.1	6069.14
																																											27.12	5802.94
																																											27.14	5423.44
																																											27.16	5177.04
																																											27.18	5095.64
																																											27.2	4953.74
																																											27.22	4942.74
																																											27.24	4932.84
																																											27.26	4861.34
																																											27.28	4892.14
																																											27.3	4841.54
																																											27.32	4821.74
																																											27.34	4837.14
																																											27.36	4845.94
																																											27.38	4816.24
																																											27.4	4852.54
																																											27.42	4798.64
																																											27.44	4799.74
																																											27.46	4806.34
																																											27.48	4795.34
																																											27.5	4771.14
																																											27.52	4794.24
																																											27.54	4768.94
																																											27.56	4777.74
																																											27.58	4801.94
																																											27.6	4782.14
																																											27.62	4771.14
																																											27.64	4763.44
																																											27.66	4774.44
																																											27.68	4783.24
																																											27.7	4761.24
																																											27.72	4764.54
																																											27.74	4816.24
																																											27.76	4761.24
																																											27.78	4764.54
																																											27.8	4818.44
																																											27.82	4785.44
																																											27.84	4783.24
																																											27.86	4743.64
																																											27.88	4787.64
																																											27.9	4764.54
																																											27.92	4773.34
																																											27.94	4762.34
																																											27.96	4779.94
																																											27.98	4778.84
																																											28	4778.84
																																											28.02	4743.64
																																											28.04	4750.24
																																											28.06	4740.34
																																											28.08	4753.54
																																											28.1	4795.34
																																											28.12	4729.34
																																											28.14	4738.14
																																											28.16	4743.64
																																											28.18	4792.04
																																											28.2	4724.94
																																											28.22	4756.84
																																											28.24	4717.24
																																											28.26	4754.64
																																											28.28	4755.74
																																											28.3	4748.04
																																											28.32	4781.04
																																											28.34	4728.24
																																											28.36	4741.44
																																											28.38	4755.74
																																											28.4	4716.14
																																											28.42	4748.04
																																											28.44	4756.84
																																											28.46	4790.94
																																											28.48	4755.74
																																											28.5	4732.64
																																											28.52	4748.04
																																											28.54	4744.74
																																											28.56	4757.94
																																											28.58	4719.44
																																											28.6	4799.74
																																											28.62	4751.34
																																											28.64	4768.94
																																											28.66	4790.94
																																											28.68	4753.54
																																											28.7	4778.84
																																											28.72	4764.54
																																											28.74	4756.84
																																											28.76	4757.94
																																											28.78	4717.24
																																											28.8	4768.94
																																											28.82	4744.74
																																											28.84	4735.94
																																											28.86	4765.64
																																											28.88	4757.94
																																											28.9	4782.14
																																											28.92	4735.94
																																											28.94	4715.04
																																											28.96	4787.64
																																											28.98	4761.24
																																											29	4700.74
																																											29.02	4726.04
																																											29.04	4757.94
																																											29.06	4742.54
																																											29.08	4753.54
																																											29.1	4739.24
																																											29.12	4711.74
																																											29.14	4731.54
																																											29.16	4749.14
																																											29.18	4732.64
																																											29.2	4742.54
																																											29.22	4723.84
																																											29.24	4731.54
																																											29.26	4732.64
																																											29.28	4731.54
																																											29.3	4717.24
																																											29.32	4750.24
																																											29.34	4735.94
																																											29.36	4739.24
																																											29.38	4718.34
																																											29.4	4728.24
																																											29.42	4744.74
																																											29.44	4709.54
																																											29.46	4723.84
																																											29.48	4734.84
																																											29.5	4726.04
																																											29.52	4741.44
																																											29.54	4765.64
																																											29.56	4782.14
																																											29.58	4774.44
																																											29.6	4739.24
																																											29.62	4742.54
																																											29.64	4735.94
																																											29.66	4749.14
																																											29.68	4763.44
																																											29.7	4746.94
																																											29.72	4795.34
																																											29.74	4781.04
																																											29.76	4790.94
																																											29.78	4768.94
																																											29.8	4763.44
																																											29.82	4710.64
																																											29.84	4720.54
																																											29.86	4716.14
																																											29.88	4750.24
																																											29.9	4744.74
																																											29.92	4739.24
																																											29.94	4739.24
																																											29.96	4774.44
																																											29.98	4751.34
																																											30	4751.34
																																											30.02	4741.44
																																											30.04	4782.14
																																											30.06	4776.64
																																											30.08	4793.14
																																											30.1	4785.44
																																											30.12	4722.74
																																											30.14	4727.14
																																											30.16	4731.54
																																											30.18	4793.14
																																											30.2	4750.24
																																											30.22	4753.54
																																											30.24	4796.44
																																											30.26	4757.94
																																											30.28	4772.24
																																											30.3	4795.34
																																											30.32	4756.84
																																											30.34	4739.24
																																											30.36	4734.84
																																											30.38	4745.84
																																											30.4	4764.54
																																											30.42	4772.24
																																											30.44	4792.04
																																											30.46	4740.34
																																											30.48	4761.24
																																											30.5	4761.24
																																											30.52	4803.04
																																											30.54	4762.34
																																											30.56	4781.04
																																											30.58	4760.14
																																											30.6	4723.84
																																											30.62	4713.94
																																											30.64	4750.24
																																											30.66	4771.14
																																											30.68	4739.24
																																											30.7	4720.54
																																											30.72	4738.14
																																											30.74	4772.24
																																											30.76	4727.14
																																											30.78	4726.04
																																											30.8	4726.04
																																											30.82	4762.34
																																											30.84	4761.24
																																											30.86	4710.64
																																											30.88	4704.04
																																											30.9	4705.14
																																											30.92	4762.34
																																											30.94	4764.54
																																											30.96	4751.34
																																											30.98	4756.84
																																											31	4746.94
																																											31.02	4751.34
																																											31.04	4772.24
																																											31.06	4739.24
																																											31.08	4748.04
																																											31.1	4762.34
																																											31.12	4798.64
																																											31.14	4789.84
																																											31.16	4741.44
																																											31.18	4777.74
																																											31.2	4770.04
																																											31.22	4786.54
																																											31.24	4806.34
																																											31.26	4792.04
																																											31.28	4847.04
																																											31.3	4809.64
																																											31.32	4874.54
																																											31.34	4840.44
																																											31.36	4796.44
																																											31.38	4797.54
																																											31.4	4767.84
																																											31.42	4743.64
																																											31.44	4715.04
																																											31.46	4762.34
																																											31.48	4719.44
																																											31.5	4723.84
																																											31.52	4755.74
																																											31.54	4744.74
																																											31.56	4767.84
																																											31.58	4739.24
																																											31.6	4731.54
																																											31.62	4795.34
																																											31.64	4731.54
																																											31.66	4690.84
																																											31.68	4713.94
																																											31.7	4751.34
																																											31.72	4748.04
																																											31.74	4757.94
																																											31.76	4739.24
																																											31.78	4763.44
																																											31.8	4745.84
																																											31.82	4715.04
																																											31.84	4706.24
																																											31.86	4760.14
																																											31.88	4784.34
																																											31.9	4716.14
																																											31.92	4744.74
																																											31.94	4700.74
																																											31.96	4729.34
																																											31.98	4770.04
																																											32	4761.24
																																											32.02	4759.04
																																											32.04	4748.04
																																											32.06	4743.64
																																											32.08	4776.64
																																											32.1	4742.54
																																											32.12	4761.24
																																											32.14	4729.34
																																											32.16	4762.34
																																											32.18	4726.04
																																											32.2	4720.54
																																											32.22	4757.94
																																											32.24	4781.04
																																											32.26	4752.44
																																											32.28	4749.14
																																											32.3	4749.14
																																											32.32	4698.54
																																											32.34	4706.24
																																											32.36	4707.34
																																											32.38	4741.44
																																											32.4	4735.94
																																											32.42	4697.44
																																											32.44	4689.74
																																											32.46	4702.94
																																											32.48	4740.34
																																											32.5	4722.74
																																											32.52	4740.34
																																											32.54	4744.74
																																											32.56	4739.24
																																											32.58	4785.44
																																											32.6	4695.24
																																											32.62	4743.64
																																											32.64	4732.64
																																											32.66	4764.54
																																											32.68	4739.24
																																											32.7	4737.04
																																											32.72	4704.04
																																											32.74	4735.94
																																											32.76	4738.14
																																											32.78	4700.74
																																											32.8	4745.84
																																											32.82	4750.24
																																											32.84	4717.24
																																											32.86	4739.24
																																											32.88	4746.94
																																											32.9	4762.34
																																											32.92	4771.14
																																											32.94	4748.04
																																											32.96	4767.84
																																											32.98	4705.14
																																											33	4768.94
																																											33.02	4717.24
																																											33.04	4729.34
																																											33.06	4772.24
																																											33.08	4719.44
																																											33.1	4715.04
																																											33.12	4741.44
																																											33.14	4767.84
																																											33.16	4708.44
																																											33.18	4777.74
																																											33.2	4733.74
																																											33.22	4755.74
																																											33.24	4771.14
																																											33.26	4737.04
																																											33.28	4757.94
																																											33.3	4704.04
																																											33.32	4688.64
																																											33.34	4723.84
																																											33.36	4716.14
																																											33.38	4745.84
																																											33.4	4738.14
																																											33.42	4734.84
																																											33.44	4741.44
																																											33.46	4756.84
																																											33.48	4706.24
																																											33.5	4749.14
																																											33.52	4740.34
																																											33.54	4777.74
																																											33.56	4731.54
																																											33.58	4707.34
																																											33.6	4734.84
																																											33.62	4734.84
																																											33.64	4715.04
																																											33.66	4738.14
																																											33.68	4735.94
																																											33.7	4719.44
																																											33.72	4731.54
																																											33.74	4740.34
																																											33.76	4779.94
																																											33.78	4731.54
																																											33.8	4751.34
																																											33.82	4722.74
																																											33.84	4760.14
																																											33.86	4766.74
																																											33.88	4723.84
																																											33.9	4743.64
																																											33.92	4751.34
																																											33.94	4710.64
																																											33.96	4737.04
																																											33.98	4781.04
																																											34	4741.44
																																											34.02	4729.34
																																											34.04	4756.84
																																											34.06	4745.84
																																											34.08	4762.34
																																											34.1	4761.24
																																											34.12	4755.74
																																											34.14	4742.54
																																											34.16	4727.14
																																											34.18	4746.94
																																											34.2	4743.64
																																											34.22	4750.24
																																											34.24	4746.94
																																											34.26	4735.94
																																											34.28	4766.74
																																											34.3	4783.24
																																											34.32	4753.54
																																											34.34	4777.74
																																											34.36	4711.74
																																											34.38	4719.44
																																											34.4	4728.24
																																											34.42	4737.04
																																											34.44	4753.54
																																											34.46	4753.54
																																											34.48	4745.84
																																											34.5	4760.14
																																											34.52	4797.54
																																											34.54	4743.64
																																											34.56	4750.24
																																											34.58	4697.44
																																											34.6	4745.84
																																											34.62	4766.74
																																											34.64	4742.54
																																											34.66	4789.84
																																											34.68	4738.14
																																											34.7	4760.14
																																											34.72	4731.54
																																											34.74	4721.64
																																											34.76	4764.54
																																											34.78	4751.34
																																											34.8	4753.54
																																											34.82	4746.94
																																											34.84	4731.54
																																											34.86	4709.54
																																											34.88	4755.74
																																											34.9	4770.04
																																											34.92	4759.04
																																											34.94	4742.54
																																											34.96	4726.04
																																											34.98	4721.64
																																											35	4772.24
																																											35.02	4727.14
																																											35.04	4775.54
																																											35.06	4751.34
																																											35.08	4772.24
																																											35.1	4752.44
																																											35.12	4742.54
																																											35.14	4706.24
																																											35.16	4720.54
																																											35.18	4752.44
																																											35.2	4759.04
																																											35.22	4717.24
																																											35.24	4738.14
																																											35.26	4720.54
																																											35.28	4709.54
																																											35.3	4743.64
																																											35.32	4740.34
																																											35.34	4765.64
																																											35.36	4745.84
																																											35.38	4711.74
																																											35.4	4756.84
																																											35.42	4766.74
																																											35.44	4717.24
																																											35.46	4722.74
																																											35.48	4772.24
																																											35.5	4713.94
																																											35.52	4743.64
																																											35.54	4743.64
																																											35.56	4718.34
																																											35.58	4715.04
																																											35.6	4766.74
																																											35.62	4739.24
																																											35.64	4705.14
																																											35.66	4750.24
																																											35.68	4777.74
																																											35.7	4743.64
																																											35.72	4750.24
																																											35.74	4760.14
																																											35.76	4740.34
																																											35.78	4797.54
																																											35.8	4712.84
																																											35.82	4764.54
																																											35.84	4750.24
																																											35.86	4743.64
																																											35.88	4727.14
																																											35.9	4768.94
																																											35.92	4753.54
																																											35.94	4709.54
																																											35.96	4763.44
																																											35.98	4748.04
																																											36	4726.04
																																											36.02	4715.04
																																											36.04	4716.14
																																											36.06	4765.64
																																											36.08	4772.24
																																											36.1	4762.34
																																											36.12	4753.54
																																											36.14	4764.54
																																											36.16	4742.54
																																											36.18	4722.74
																																											36.2	4729.34
																																											36.22	4760.14
																																											36.24	4739.24
																																											36.26	4734.84
																																											36.28	4722.74
																																											36.3	4767.84
																																											36.32	4782.14
																																											36.34	4737.04
																																											36.36	4748.04
																																											36.38	4773.34
																																											36.4	4785.44
																																											36.42	4742.54
																																											36.44	4749.14
																																											36.46	4749.14
																																											36.48	4713.94
																																											36.5	4752.44
																																											36.52	4761.24
																																											36.54	4766.74
																																											36.56	4748.04
																																											36.58	4717.24
																																											36.6	4785.44
																																											36.62	4756.84
																																											36.64	4740.34
																																											36.66	4739.24
																																											36.68	4756.84
																																											36.7	4781.04
																																											36.72	4754.64
																																											36.74	4772.24
																																											36.76	4739.24
																																											36.78	4801.94
																																											36.8	4748.04
																																											36.82	4752.44
																																											36.84	4771.14
																																											36.86	4779.94
																																											36.88	4719.44
																																											36.9	4751.34
																																											36.92	4746.94
																																											36.94	4748.04
																																											36.96	4785.44
																																											36.98	4771.14
																																											37	4700.74
																																											37.02	4797.54
																																											37.04	4750.24
																																											37.06	4688.64
																																											37.08	4774.44
																																											37.1	4761.24
																																											37.12	4756.84
																																											37.14	4763.44
																																											37.16	4797.54
																																											37.18	4746.94
																																											37.2	4737.04
																																											37.22	4765.64
																																											37.24	4782.14
																																											37.26	4740.34
																																											37.28	4762.34
																																											37.3	4754.64
																																											37.32	4778.84
																																											37.34	4766.74
																																											37.36	4746.94
																																											37.38	4755.74
																																											37.4	4752.44
																																											37.42	4722.74
																																											37.44	4737.04
																																											37.46	4732.64
																																											37.48	4732.64
																																											37.5	4751.34
																																											37.52	4731.54
																																											37.54	4799.74
																																											37.56	4752.44
																																											37.58	4738.14
																																											37.6	4745.84
																																											37.62	4740.34
																																											37.64	4751.34
																																											37.66	4803.04
																																											37.68	4760.14
																																											37.7	4746.94
																																											37.72	4702.94
																																											37.74	4738.14
																																											37.76	4785.44
																																											37.78	4788.74
																																											37.8	4732.64
																																											37.82	4754.64
																																											37.84	4754.64
																																											37.86	4739.24
																																											37.88	4766.74
																																											37.9	4779.94
																																											37.92	4783.24
																																											37.94	4764.54
																																											37.96	4739.24
																																											37.98	4759.04
																																											38	4759.04
																																											38.02	4779.94
																																											38.04	4793.14
																																											38.06	4768.94
																																											38.08	4775.54
																																											38.1	4739.24
																																											38.12	4790.94
																																											38.14	4738.14
																																											38.16	4807.44
																																											38.18	4808.54
																																											38.2	4732.64
																																											38.22	4734.84
																																											38.24	4770.04
																																											38.26	4754.64
																																											38.28	4739.24
																																											38.3	4796.44
																																											38.32	4771.14
																																											38.34	4741.44
																																											38.36	4749.14
																																											38.38	4797.54
																																											38.4	4755.74
																																											38.42	4777.74
																																											38.44	4766.74
																																											38.46	4815.14
																																											38.48	4738.14
																																											38.5	4760.14
																																											38.52	4777.74
																																											38.54	4765.64
																																											38.56	4730.44
																																											38.58	4790.94
																																											38.6	4760.14
																																											38.62	4768.94
																																											38.64	4766.74
																																											38.66	4787.64
																																											38.68	4753.54
																																											38.7	4785.44
																																											38.72	4798.64
																																											38.74	4768.94
																																											38.76	4815.14
																																											38.78	4767.84
																																											38.8	4770.04
																																											38.82	4808.54
																																											38.84	4749.14
																																											38.86	4737.04
																																											38.88	4755.74
																																											38.9	4753.54
																																											38.92	4805.24
																																											38.94	4746.94
																																											38.96	4757.94
																																											38.98	4801.94
																																											39	4745.84
																																											39.02	4773.34
																																											39.04	4779.94
																																											39.06	4764.54
																																											39.08	4782.14
																																											39.1	4796.44
																																											39.12	4781.04
																																											39.14	4809.64
																																											39.16	4768.94
																																											39.18	4784.34
																																											39.2	4817.34
																																											39.22	4741.44
																																											39.24	4760.14
																																											39.26	4790.94
																																											39.28	4810.74
																																											39.3	4783.24
																																											39.32	4787.64
																																											39.34	4766.74
																																											39.36	4786.54
																																											39.38	4748.04
																																											39.4	4816.24
																																											39.42	4761.24
																																											39.44	4784.34
																																											39.46	4815.14
																																											39.48	4765.64
																																											39.5	4778.84
																																											39.52	4798.64
																																											39.54	4825.04
																																											39.56	4811.84
																																											39.58	4778.84
																																											39.6	4784.34
																																											39.62	4815.14
																																											39.64	4847.04
																																											39.66	4746.94
																																											39.68	4774.44
																																											39.7	4804.14
																																											39.72	4781.04
																																											39.74	4752.44
																																											39.76	4823.94
																																											39.78	4851.44
																																											39.8	4807.44
																																											39.82	4760.14
																																											39.84	4806.34
																																											39.86	4773.34
																																											39.88	4820.64
																																											39.9	4808.54
																																											39.92	4789.84
																																											39.94	4771.14
																																											39.96	4808.54
																																											39.98	4779.94
																																											40	4774.44
																																											40.02	4798.64
																																											40.04	4819.54
																																											40.06	4749.14
																																											40.08	4792.04
																																											40.1	4754.64
																																											40.12	4718.34
																																											40.14	4786.54
																																											40.16	4830.54
																																											40.18	4841.54
																																											40.2	4800.84
																																											40.22	4811.84
																																											40.24	4760.14
																																											40.26	4793.14
																																											40.28	4792.04
																																											40.3	4770.04
																																											40.32	4779.94
																																											40.34	4772.24
																																											40.36	4815.14
																																											40.38	4765.64
																																											40.4	4795.34
																																											40.42	4797.54
																																											40.44	4765.64
																																											40.46	4814.04
																																											40.48	4808.54
																																											40.5	4776.64
																																											40.52	4795.34
																																											40.54	4796.44
																																											40.56	4737.04
																																											40.58	4793.14
																																											40.6	4797.54
																																											40.62	4781.04
																																											40.64	4821.74
																																											40.66	4787.64
																																											40.68	4798.64
																																											40.7	4759.04
																																											40.72	4794.24
																																											40.74	4775.54
																																											40.76	4774.44
																																											40.78	4742.54
																																											40.8	4831.64
																																											40.82	4812.94
																																											40.84	4818.44
																																											40.86	4761.24
																																											40.88	4788.74
																																											40.9	4781.04
																																											40.92	4812.94
																																											40.94	4774.44
																																											40.96	4754.64
																																											40.98	4829.44
																																											41	4821.74
																																											41.02	4762.34
																																											41.04	4805.24
																																											41.06	4776.64
																																											41.08	4792.04
																																											41.1	4818.44
																																											41.12	4808.54
																																											41.14	4779.94
																																											41.16	4788.74
																																											41.18	4812.94
																																											41.2	4806.34
																																											41.22	4818.44
																																											41.24	4774.44
																																											41.26	4767.84
																																											41.28	4754.64
																																											41.3	4816.24
																																											41.32	4818.44
																																											41.34	4808.54
																																											41.36	4799.74
																																											41.38	4772.24
																																											41.4	4760.14
																																											41.42	4804.14
																																											41.44	4786.54
																																											41.46	4779.94
																																											41.48	4826.14
																																											41.5	4764.54
																																											41.52	4822.84
																																											41.54	4789.84
																																											41.56	4781.04
																																											41.58	4776.64
																																											41.6	4801.94
																																											41.62	4807.44
																																											41.64	4788.74
																																											41.66	4766.74
																																											41.68	4787.64
																																											41.7	4805.24
																																											41.72	4795.34
																																											41.74	4819.54
																																											41.76	4799.74
																																											41.78	4804.14
																																											41.8	4787.64
																																											41.82	4803.04
																																											41.84	4823.94
																																											41.86	4786.54
																																											41.88	4768.94
																																											41.9	4756.84
																																											41.92	4827.24
																																											41.94	4796.44
																																											41.96	4816.24
																																											41.98	4798.64
																																											42	4784.34
																																											42.02	4840.44
																																											42.04	4837.14
																																											42.06	4787.64
																																											42.08	4777.74
																																											42.1	4782.14
																																											42.12	4814.04
																																											42.14	4765.64
																																											42.16	4810.74
																																											42.18	4805.24
																																											42.2	4792.04
																																											42.22	4783.24
																																											42.24	4788.74
																																											42.26	4795.34
																																											42.28	4858.04
																																											42.3	4833.84
																																											42.32	4808.54
																																											42.34	4808.54
																																											42.36	4792.04
																																											42.38	4831.64
																																											42.4	4860.24
																																											42.42	4808.54
																																											42.44	4827.24
																																											42.46	4801.94
																																											42.48	4830.54
																																											42.5	4814.04
																																											42.52	4829.44
																																											42.54	4805.24
																																											42.56	4821.74
																																											42.58	4799.74
																																											42.6	4806.34
																																											42.62	4836.04
																																											42.64	4820.64
																																											42.66	4850.34
																																											42.68	4801.94
																																											42.7	4831.64
																																											42.72	4854.74
																																											42.74	4804.14
																																											42.76	4808.54
																																											42.78	4823.94
																																											42.8	4834.94
																																											42.82	4821.74
																																											42.84	4851.44
																																											42.86	4850.34
																																											42.88	4844.84
																																											42.9	4830.54
																																											42.92	4864.64
																																											42.94	4772.24
																																											42.96	4859.14
																																											42.98	4856.94
																																											43	4831.64
																																											43.02	4851.44
																																											43.04	4827.24
																																											43.06	4806.34
																																											43.08	4765.64
																																											43.1	4810.74
																																											43.12	4859.14
																																											43.14	4810.74
																																											43.16	4841.54
																																											43.18	4836.04
																																											43.2	4815.14
																																											43.22	4838.24
																																											43.24	4870.14
																																											43.26	4815.14
																																											43.28	4822.84
																																											43.3	4811.84
																																											43.32	4814.04
																																											43.34	4826.14
																																											43.36	4886.64
																																											43.38	4797.54
																																											43.4	4821.74
																																											43.42	4827.24
																																											43.44	4815.14
																																											43.46	4784.34
																																											43.48	4855.84
																																											43.5	4842.64
																																											43.52	4810.74
																																											43.54	4858.04
																																											43.56	4847.04
																																											43.58	4842.64
																																											43.6	4818.44
																																											43.62	4898.74
																																											43.64	4848.14
																																											43.66	4828.34
																																											43.68	4839.34
																																											43.7	4875.64
																																											43.72	4826.14
																																											43.74	4854.74
																																											43.76	4815.14
																																											43.78	4862.44
																																											43.8	4894.34
																																											43.82	4807.44
																																											43.84	4826.14
																																											43.86	4883.34
																																											43.88	4875.64
																																											43.9	4869.04
																																											43.92	4853.64
																																											43.94	4815.14
																																											43.96	4849.24
																																											43.98	4872.34
																																											44	4856.94
																																											44.02	4903.14
																																											44.04	4859.14
																																											44.06	4888.84
																																											44.08	4859.14
																																											44.1	4914.14
																																											44.12	4871.24
																																											44.14	4927.34
																																											44.16	4883.34
																																											44.18	4882.24
																																											44.2	4894.34
																																											44.22	4903.14
																																											44.24	4911.94
																																											44.26	4936.14
																																											44.28	4935.04
																																											44.3	4982.34
																																											44.32	4922.94
																																											44.34	4900.94
																																											44.36	4974.64
																																											44.38	4933.94
																																											44.4	5007.64
																																											44.42	5041.74
																																											44.44	5031.84
																																											44.46	5089.04
																																											44.48	5095.64
																																											44.5	5091.24
																																											44.52	5136.34
																																											44.54	5213.34
																																											44.56	5257.34
																																											44.58	5351.94
																																											44.6	5516.94
																																											44.62	5622.54
																																											44.64	5828.24
																																											44.66	6156.04
																																											44.68	6436.54
																																											44.7	6795.14
																																											44.72	7446.34
																																											44.74	8009.54
																																											44.76	8712.44
																																											44.78	9451.64
																																											44.8	10040.1
																																											44.82	10131.4
																																											44.84	9737.64
																																											44.86	9079.84
																																											44.88	8427.54
																																											44.9	8176.74
																																											44.92	7946.84
[truncated: 1,754 more rows]

## Sheet: Figure 2
Figure 2a
	Potential/V	Current density/mA cm-2	Current density/mA cm-2	Current density/mA cm-2	Current density/mA cm-2	Current density/mA cm-2	Current density/mA cm-2	Current density/mA cm-2
		Cu1.61Se(1/0)	Cu1.60Se(3/1)	Cu1.63Se(1/1)	Cu1.63Se(1/3)	Cu1.62Se(1/5)	Cu1.64Se(0/1)	N2-saturated Cu1.63Se(1/3)
	-1	1.2794	0.2486	0.7508	0.8966	0.9058	0.4936	0.1096
	-1.001	1.2768	0.2474	0.7458	0.9008	0.9032	0.4952	0.108
	-1.002	1.2726	0.2464	0.7432	0.9048	0.8988	0.4968	0.115
	-1.003	1.2682	0.2458	0.7394	0.904	0.8974	0.4964	0.1066
	-1.004	1.2652	0.2456	0.7374	0.9036	0.8946	0.499	0.118
	-1.005	1.2614	0.2426	0.7348	0.9046	0.8914	0.4996	0.1078
	-1.006	1.256	0.2422	0.7306	0.906	0.8912	0.5024	0.1174
	-1.007	1.2542	0.2418	0.7258	0.9078	0.8868	0.5018	0.1128
	-1.008	1.2486	0.2416	0.7206	0.9094	0.8838	0.504	0.114
	-1.009	1.2464	0.2382	0.7174	0.9104	0.8834	0.5054	0.1188
	-1.01	1.2438	0.2388	0.7136	0.9146	0.8772	0.5086	0.1112
	-1.011	1.2404	0.2376	0.7106	0.9158	0.8742	0.5104	0.123
	-1.012	1.238	0.2386	0.708	0.9184	0.8716	0.5174	0.1112
	-1.013	1.233	0.237	0.7054	0.918	0.8668	0.5188	0.1228
	-1.014	1.2304	0.2352	0.7006	0.9196	0.8638	0.5194	0.116
	-1.015	1.2274	0.2346	0.6974	0.9224	0.8622	0.5234	0.1186
	-1.016	1.2232	0.232	0.6922	0.9232	0.8582	0.5242	0.123
	-1.017	1.2172	0.2328	0.6908	0.926	0.8562	0.5266	0.1158
	-1.018	1.2154	0.2316	0.688	0.9296	0.8516	0.5314	0.1264
	-1.019	1.2114	0.2296	0.686	0.931	0.8488	0.535	0.1164
	-1.02	1.209	0.2298	0.682	0.9304	0.8476	0.5364	0.127
	-1.021	1.204	0.2288	0.6796	0.9328	0.8434	0.5392	0.1204
	-1.022	1.201	0.2282	0.6794	0.9352	0.8418	0.5436	0.1248
	-1.023	1.1988	0.2268	0.6782	0.937	0.8388	0.5476	0.1256
	-1.024	1.1966	0.2282	0.6738	0.941	0.8346	0.558	0.1216
	-1.025	1.1958	0.2256	0.6722	0.941	0.8326	0.5602	0.1304
	-1.026	1.191	0.2272	0.6694	0.9436	0.8286	0.564	0.1206
	-1.027	1.1892	0.225	0.668	0.9458	0.8272	0.5704	0.1328
	-1.028	1.1854	0.2246	0.666	0.9484	0.8244	0.5756	0.1228
	-1.029	1.1794	0.2218	0.663	0.9484	0.8192	0.5806	0.131
	-1.03	1.1762	0.2224	0.662	0.951	0.8178	0.585	0.1286
	-1.031	1.1722	0.2214	0.6598	0.9526	0.8146	0.5912	0.1272
	-1.032	1.168	0.2216	0.657	0.9554	0.8124	0.5976	0.1344
	-1.033	1.1666	0.221	0.654	0.9566	0.8092	0.6058	0.1252
	-1.034	1.1634	0.221	0.6516	0.9584	0.8052	0.6134	0.1374
	-1.035	1.1588	0.2186	0.6492	0.9612	0.8034	0.6226	0.1276
	-1.036	1.1556	0.2184	0.6464	0.9618	0.7998	0.6326	0.1358
	-1.037	1.1536	0.2164	0.6432	0.965	0.7954	0.6412	0.133
	-1.038	1.1496	0.2176	0.6438	0.967	0.7936	0.6458	0.1322
	-1.039	1.1486	0.2162	0.6424	0.9702	0.7906	0.6576	0.1386
	-1.04	1.1442	0.2202	0.6376	0.972	0.7864	0.6666	0.1312
	-1.041	1.141	0.2172	0.6344	0.9742	0.7866	0.6756	0.1418
	-1.042	1.1364	0.2168	0.6304	0.9764	0.7822	0.6874	0.132
	-1.043	1.1342	0.215	0.6294	0.9778	0.7764	0.6984	0.1424
	-1.044	1.1332	0.2138	0.628	0.9798	0.774	0.7098	0.1366
	-1.045	1.1298	0.2124	0.625	0.9822	0.7718	0.721	0.139
	-1.046	1.1268	0.2118	0.6192	0.985	0.7702	0.7334	0.143
	-1.047	1.1248	0.2108	0.6182	0.9868	0.7684	0.7464	0.1368
	-1.048	1.1204	0.2106	0.6148	0.9876	0.7664	0.7602	0.1476
	-1.049	1.1182	0.2108	0.611	0.9894	0.7644	0.777	0.1362
	-1.05	1.1176	0.2098	0.6096	0.993	0.7612	0.788	0.1484
	-1.051	1.1132	0.2084	0.6076	0.9948	0.759	0.8006	0.1408
	-1.052	1.1112	0.2076	0.6058	0.996	0.7584	0.816	0.1454
	-1.053	1.108	0.2074	0.602	0.999	0.7544	0.8306	0.147
	-1.054	1.1028	0.209	0.6	1.001	0.7534	0.8426	0.143
	-1.055	1.1014	0.2064	0.5988	1.0026	0.7542	0.8588	0.1516
	-1.056	1.0992	0.2068	0.5972	1.0068	0.7526	0.873	0.1424
	-1.057	1.098	0.2056	0.5944	1.0068	0.753	0.8902	0.1544
	-1.058	1.0942	0.204	0.5906	1.0104	0.75	0.9054	0.1446
	-1.059	1.0912	0.2044	0.5878	1.013	0.7458	0.9216	0.1532
	-1.06	1.089	0.2032	0.586	1.016	0.7424	0.9428	0.1506
	-1.061	1.0868	0.2054	0.5838	1.0184	0.7402	0.9576	0.1506
	-1.062	1.0834	0.2062	0.58	1.0216	0.738	0.9716	0.1556
	-1.063	1.0824	0.204	0.5808	1.0256	0.736	0.9894	0.1486
	-1.064	1.0786	0.2016	0.575	1.0272	0.7352	1.0066	0.1608
	-1.065	1.076	0.2012	0.5752	1.0292	0.7332	1.0234	0.149
	-1.066	1.0736	0.2002	0.5724	1.0314	0.732	1.0412	0.1606
	-1.067	1.0732	0.2002	0.571	1.0342	0.7298	1.0588	0.154
	-1.068	1.07	0.2002	0.5676	1.0382	0.7286	1.0778	0.1586
	-1.069	1.0668	0.19918	0.565	1.0384	0.726	1.096	0.159
	-1.07	1.0642	0.19888	0.564	1.0398	0.7248	1.1178	0.1576
	-1.071	1.0618	0.1962	0.5638	1.0448	0.7216	1.134	0.1638
	-1.072	1.0606	0.19636	0.5584	1.0454	0.7214	1.1494	0.1564
	-1.073	1.0584	0.19698	0.5564	1.047	0.721	1.1688	0.1676
	-1.074	1.0556	0.19572	0.5572	1.0508	0.7186	1.187	0.1578
	-1.075	1.0522	0.19604	0.5564	1.0514	0.717	1.2068	0.1684
	-1.076	1.052	0.1954	0.5546	1.0544	0.716	1.2244	0.1618
	-1.077	1.0494	0.19572	0.5534	1.0576	0.715	1.2438	0.1672
	-1.078	1.0468	0.19666	0.5506	1.0576	0.7158	1.2584	0.1666
	-1.079	1.045	0.19714	0.5506	1.0622	0.7138	1.2776	0.1646
	-1.08	1.0424	0.19446	0.5464	1.0638	0.7114	1.2948	0.1728
	-1.081	1.0408	0.19714	0.5448	1.0684	0.7114	1.3116	0.1636
	-1.082	1.0386	0.19792	0.5424	1.0688	0.7086	1.3272	0.1756
	-1.083	1.0376	0.19636	0.5414	1.0712	0.7048	1.3448	0.1664
	-1.084	1.0366	0.19352	0.5386	1.074	0.7026	1.3636	0.176
	-1.085	1.0344	0.19226	0.5366	1.077	0.7032	1.3796	0.1708
	-1.086	1.035	0.191	0.5366	1.0798	0.7016	1.392	0.1748
	-1.087	1.033	0.19258	0.5344	1.0818	0.701	1.4076	0.1762
	-1.088	1.0306	0.19478	0.5318	1.083	0.6976	1.4224	0.1726
	-1.089	1.0278	0.1943	0.5336	1.0868	0.6986	1.4376	0.1816
	-1.09	1.0234	0.1929	0.5328	1.0916	0.6958	1.4528	0.1722
	-1.091	1.0208	0.19068	0.53	1.0944	0.6964	1.4666	0.1848
	-1.092	1.0196	0.19226	0.5268	1.0966	0.6952	1.4806	0.1744
	-1.093	1.0188	0.19194	0.5252	1.0986	0.6914	1.4948	0.1844
	-1.094	1.016	0.19006	0.5244	1.1018	0.69	1.5056	0.1806
	-1.095	1.017	0.19084	0.5238	1.1062	0.6882	1.518	0.1816
	-1.096	1.0144	0.19022	0.5204	1.1092	0.6878	1.53	0.1874
	-1.097	1.0124	0.18958	0.52	1.1104	0.688	1.5388	0.1804
	-1.098	1.0102	0.1888	0.5192	1.114	0.686	1.5504	0.1914
	-1.099	1.0088	0.1877	0.517	1.1162	0.6858	1.5616	0.1818
	-1.1	1.0058	0.191	0.5176	1.1208	0.6854	1.5728	0.1928
	-1.101	1.006	0.19274	0.5186	1.1254	0.684	1.5812	0.1858
	-1.102	1.005	0.19274	0.5138	1.1304	0.6836	1.5872	0.1918
	-1.103	1.004	0.19038	0.5138	1.134	0.6824	1.5946	0.1924
	-1.104	1.0018	0.18974	0.5116	1.1364	0.6808	1.5996	0.1908
	-1.105	0.9992	0.18974	0.5108	1.1406	0.6796	1.6082	0.1974
	-1.106	0.9976	0.1888	0.51	1.1448	0.6772	1.6142	0.1896
	-1.107	0.9968	0.18944	0.5086	1.1474	0.6776	1.6202	0.202
	-1.108	0.9952	0.18832	0.5078	1.1488	0.6782	1.6248	0.1918
	-1.109	0.9908	0.18832	0.507	1.1504	0.6778	1.6288	0.204
	-1.11	0.991	0.18754	0.5074	1.1544	0.6766	1.6304	0.1984
	-1.111	0.9902	0.18628	0.5052	1.1582	0.676	1.6348	0.2
	-1.112	0.9894	0.18738	0.5012	1.161	0.676	1.6378	0.206
	-1.113	0.989	0.18596	0.5012	1.1642	0.6764	1.6404	0.1994
	-1.114	0.9872	0.18692	0.5004	1.167	0.6732	1.6432	0.21
	-1.115	0.9858	0.18708	0.4998	1.17	0.6736	1.6436	0.2
	-1.116	0.9842	0.18896	0.4996	1.1752	0.6722	1.6486	0.212
	-1.117	0.9832	0.19084	0.4988	1.1766	0.6732	1.6446	0.206
	-1.118	0.9812	0.18864	0.4978	1.1796	0.673	1.6444	0.212
	-1.119	0.9806	0.18644	0.5008	1.1854	0.671	1.6444	0.21
	-1.12	0.9802	0.18628	0.4964	1.189	0.6722	1.646	0.21
	-1.121	0.9776	0.18676	0.4946	1.1934	0.6726	1.645	0.216
	-1.122	0.977	0.18644	0.4946	1.1954	0.6712	1.6424	0.21
	-1.123	0.977	0.1855	0.4938	1.2002	0.6722	1.6426	0.222
	-1.124	0.9776	0.1877	0.4932	1.2036	0.674	1.642	0.212
	-1.125	0.977	0.1855	0.4912	1.207	0.672	1.6398	0.222
	-1.126	0.976	0.18566	0.49	1.2114	0.6728	1.642	0.218
	-1.127	0.9746	0.18786	0.493	1.2164	0.6722	1.6398	0.22
	-1.128	0.974	0.18786	0.4932	1.2196	0.6714	1.634	0.224
	-1.129	0.9738	0.18708	0.4938	1.2236	0.6704	1.6326	0.218
	-1.13	0.97	0.18644	0.4906	1.2294	0.6712	1.6296	0.23
	-1.131	0.9682	0.18486	0.49	1.2346	0.6722	1.6274	0.22
	-1.132	0.966	0.18644	0.4894	1.235	0.6726	1.6254	0.232
	-1.133	0.9658	0.18754	0.4876	1.2386	0.6708	1.6222	0.226
	-1.134	0.965	0.18644	0.487	1.242	0.6702	1.622	0.23
	-1.135	0.9636	0.18754	0.4868	1.246	0.6704	1.6158	0.232
	-1.136	0.9616	0.19054	0.4856	1.2476	0.6692	1.61	0.228
	-1.137	0.9622	0.19022	0.4894	1.253	0.6702	1.6078	0.238
	-1.138	0.961	0.1866	0.4846	1.255	0.6688	1.6042	0.228
	-1.139	0.9592	0.18456	0.4842	1.26	0.6694	1.602	0.242
	-1.14	0.9596	0.1866	0.4814	1.2662	0.6702	1.5986	0.234
	-1.141	0.9578	0.18628	0.4824	1.2688	0.67	1.5962	0.24
	-1.142	0.9562	0.18722	0.4816	1.2732	0.67	1.5912	0.24
	-1.143	0.9564	0.18754	0.4824	1.2788	0.6696	1.587	0.238
	-1.144	0.955	0.1877	0.481	1.281	0.6706	1.5834	0.246
	-1.145	0.954	0.18676	0.4836	1.2866	0.671	1.58	0.238
	-1.146	0.9552	0.18864	0.4842	1.2946	0.6686	1.574	0.25
	-1.147	0.9544	0.18754	0.4812	1.2942	0.6694	1.571	0.242
	-1.148	0.953	0.18754	0.4814	1.296	0.6706	1.5672	0.25
	-1.149	0.9516	0.18534	0.4804	1.3002	0.6688	1.5652	0.25
	-1.15	0.9496	0.18596	0.4798	1.3034	0.6702	1.5594	0.248
	-1.151	0.9496	0.1866	0.4804	1.3108	0.6692	1.5536	0.256
	-1.152	0.9474	0.18612	0.4788	1.3138	0.6698	1.55	0.248
	-1.153	0.9492	0.18708	0.4802	1.3176	0.6708	1.5448	0.26
	-1.154	0.9488	0.18802	0.4782	1.3216	0.6702	1.5406	0.25
	-1.155	0.9498	0.18534	0.4788	1.324	0.6736	1.5372	0.26
	-1.156	0.951	0.18944	0.479	1.3298	0.675	1.532	0.256
	-1.157	0.9494	0.19164	0.4756	1.3346	0.6732	1.5284	0.258
	-1.158	0.9462	0.1918	0.4764	1.3412	0.6712	1.5258	0.264
	-1.159	0.9448	0.18722	0.4768	1.346	0.6682	1.5172	0.258
	-1.16	0.9448	0.18722	0.4748	1.3476	0.6698	1.5132	0.27
	-1.161	0.9446	0.18708	0.4758	1.3526	0.6694	1.51	0.258
	-1.162	0.9444	0.1866	0.4752	1.3552	0.67	1.5032	0.27
	-1.163	0.9434	0.18534	0.4758	1.3606	0.672	1.499	0.266
	-1.164	0.9408	0.18644	0.4774	1.3662	0.672	1.4924	0.268
	-1.165	0.941	0.18708	0.4792	1.3698	0.6718	1.488	0.274
	-1.166	0.9408	0.18818	0.4746	1.373	0.6714	1.4842	0.266
	-1.167	0.941	0.18818	0.475	1.3788	0.6708	1.478	0.278
	-1.168	0.94	0.18802	0.476	1.3802	0.6692	1.4728	0.27
	-1.169	0.94	0.18628	0.4762	1.3848	0.6734	1.468	0.28
	-1.17	0.9384	0.18596	0.4746	1.3906	0.672	1.4622	0.274
	-1.171	0.9384	0.1855	0.4754	1.399	0.6714	1.4566	0.278
	-1.172	0.9386	0.18644	0.4782	1.4032	0.6714	1.4504	0.282
	-1.173	0.9366	0.18612	0.475	1.405	0.6708	1.4498	0.276
	-1.174	0.9362	0.18628	0.4732	1.4084	0.6712	1.4422	0.288
	-1.175	0.9368	0.18738	0.4746	1.4156	0.673	1.4344	0.278
	-1.176	0.9348	0.18692	0.4748	1.4196	0.675	1.4274	0.288
	-1.177	0.9362	0.18754	0.4726	1.4254	0.6752	1.4228	0.284
	-1.178	0.9348	0.18912	0.4738	1.4314	0.6706	1.4182	0.286
	-1.179	0.935	0.1877	0.4758	1.4332	0.6708	1.4122	0.292
	-1.18	0.934	0.18832	0.4758	1.4408	0.6712	1.4062	0.286
	-1.181	0.9348	0.18786	0.473	1.4464	0.671	1.3982	0.298
	-1.182	0.9354	0.18644	0.4736	1.45	0.67	1.3918	0.288
	-1.183	0.9334	0.18628	0.4724	1.4552	0.6706	1.388	0.298
	-1.184	0.9332	0.18708	0.4722	1.463	0.6708	1.384	0.296
	-1.185	0.933	0.18738	0.473	1.4678	0.6716	1.3756	0.296
	-1.186	0.9318	0.18582	0.4724	1.4754	0.67	1.366	0.302
	-1.187	0.9318	0.1855	0.4746	1.477	0.6698	1.3612	0.296
	-1.188	0.931	0.1855	0.4724	1.4822	0.6716	1.3542	0.308
	-1.189	0.932	0.18612	0.4706	1.488	0.6714	1.3482	0.298
	-1.19	0.9312	0.18692	0.4718	1.4914	0.6694	1.3418	0.308
	-1.191	0.9316	0.18612	0.4732	1.499	0.6692	1.336	0.306
	-1.192	0.9304	0.18534	0.4702	1.5034	0.6674	1.3282	0.306
	-1.193	0.9318	0.18534	0.4718	1.5098	0.6676	1.3214	0.314
	-1.194	0.9318	0.18612	0.4702	1.5138	0.6684	1.3152	0.306
	-1.195	0.9324	0.18754	0.4702	1.5206	0.67	1.3082	0.318
	-1.196	0.9312	0.18754	0.4702	1.5264	0.6722	1.3036	0.31
	-1.197	0.9304	0.18644	0.4738	1.5316	0.6696	1.2954	0.318
	-1.198	0.9304	0.18518	0.4704	1.537	0.6666	1.2884	0.318
	-1.199	0.9304	0.18628	0.4704	1.5446	0.6678	1.2862	0.314
	-1.2	0.9296	0.18566	0.4682	1.1674	0.6674	1.281	0.326
	-1.201	0.9292	0.18628	0.4706	0.9676	0.6676	1.2708	0.316
	-1.202	0.929	0.18424	0.4686	0.766	0.666	1.2632	0.328
	-1.203	0.9304	0.1855	0.4694	0.59868	0.6652	1.2572	0.322
	-1.204	0.9308	0.18628	0.4698	0.59832	0.6648	1.2532	0.326
	-1.205	0.929	0.18486	0.4688	0.5967	0.663	1.247	0.33
	-1.206	0.9288	0.18424	0.468	0.59544	0.6616	1.2392	0.324
	-1.207	0.9304	0.18424	0.4694	0.59778	0.6642	1.2336	0.336
	-1.208	0.932	0.18596	0.468	0.59544	0.6616	1.2266	0.326
	-1.209	0.9326	0.18722	0.4702	0.59634	0.6626	1.2214	0.338
	-1.21	0.9348	0.18818	0.4686	0.59526	0.6614	1.2142	0.334
	-1.211	0.933	0.18928	0.4658	0.5949	0.661	1.2086	0.336
	-1.212	0.9304	0.18818	0.466	0.59508	0.6612	1.2028	0.34
	-1.213	0.9288	0.18848	0.4664	0.59292	0.6588	1.1944	0.336
	-1.214	0.9294	0.18692	0.4656	0.59238	0.6582	1.1886	0.348
	-1.215	0.93	0.18472	0.465	0.5931	0.659	1.1864	0.336
	-1.216	0.93	0.1833	0.4642	0.5931	0.659	1.1818	0.35
	-1.217	0.9316	0.18346	0.4658	0.59238	0.6582	1.1738	0.344
	-1.218	0.9316	0.1833	0.4656	0.5904	0.656	1.1666	0.348
	-1.219	0.9304	0.18282	0.464	0.58896	0.6544	1.1586	0.352
	-1.22	0.93	0.18236	0.465	0.59004	0.6556	1.1532	0.346
	-1.221	0.929	0.1822	0.4648	0.58806	0.6534	1.1486	0.358
	-1.222	0.93	0.18266	0.4632	0.5877	0.653	1.1424	0.348
	-1.223	0.9322	0.18376	0.463	0.58806	0.6534	1.1386	0.36
	-1.224	0.9318	0.1833	0.4628	0.5904	0.656	1.1326	0.354
	-1.225	0.9312	0.18376	0.464	0.59112	0.6568	1.1288	0.36
	-1.226	0.9312	0.1825	0.462	0.5868	0.652	1.1222	0.362
	-1.227	0.931	0.18376	0.4638	0.58716	0.6524	1.1172	0.36
	-1.228	0.9318	0.1825	0.4628	0.58554	0.6506	1.1134	0.368
	-1.229	0.932	0.18502	0.4636	0.58248	0.6472	1.109	0.36
	-1.23	0.93	0.18534	0.4652	0.58014	0.6446	1.1044	0.372
	-1.231	0.9326	0.18612	0.4674	0.57852	0.6428	1.1012	0.364
	-1.232	0.9316	0.18596	0.4662	0.57888	0.6432	1.0964	0.372
	-1.233	0.9338	0.18282	0.4642	0.57924	0.6436	1.0918	0.372
	-1.234	0.9334	0.18408	0.462	0.5778	0.642	1.0856	0.372
	-1.235	0.9372	0.1836	0.4612	0.57708	0.6412	1.082	0.38
	-1.236	0.939	0.1833	0.4614	0.57582	0.6398	1.0764	0.372
	-1.237	0.9368	0.18376	0.4618	0.57366	0.6374	1.073	0.386
	-1.238	0.9348	0.18282	0.458	0.57402	0.6378	1.0688	0.376
	-1.239	0.9356	0.18408	0.459	0.57456	0.6384	1.0654	0.386
	-1.24	0.9342	0.18486	0.4578	0.57078	0.6342	1.0616	0.384
	-1.241	0.9358	0.18392	0.4562	0.5715	0.635	1.0584	0.386
	-1.242	0.9358	0.1844	0.4564	0.5679	0.631	1.0546	0.392
	-1.243	0.9376	0.18534	0.4568	0.567	0.63	1.0514	0.386
	-1.244	0.937	0.18502	0.456	0.56412	0.6268	1.0462	0.398
	-1.245	0.936	0.18346	0.455	0.56376	0.6264	1.0406	0.39
	-1.246	0.9372	0.1855	0.4548	0.56448	0.6272	1.037	0.402
	-1.247	0.9378	0.18472	0.4562	0.5625	0.625	1.035	0.398
	-1.248	0.9374	0.18644	0.4574	0.55854	0.6206	1.0316	0.402
	-1.249	0.938	0.18566	0.4584	0.56052	0.6228	1.0272	0.406
	-1.25	0.9386	0.18486	0.4574	0.55944	0.6216	1.0242	0.4
	-1.251	0.9394	0.18518	0.4568	0.55764	0.6196	1.021	0.412
	-1.252	0.9412	0.18582	0.4578	0.55674	0.6186	1.0188	0.404
	-1.253	0.9404	0.18518	0.4562	0.55458	0.6162	1.0142	0.416
	-1.254	0.9408	0.18534	0.4558	0.55458	0.6162	1.013	0.41
	-1.255	0.94	0.18596	0.4574	0.55458	0.6162	1.0094	0.416
	-1.256	0.9422	0.18628	0.456	0.55278	0.6142	1.0078	0.422
	-1.257	0.9464	0.18958	0.4536	0.55368	0.6152	1.0044	0.416
	-1.258	0.9458	0.19068	0.453	0.55224	0.6136	1.0016	0.428
	-1.259	0.9444	0.18786	0.4532	0.55026	0.6114	1.0006	0.42
	-1.26	0.9456	0.1866	0.4538	0.54882	0.6098	0.997	0.432
	-1.261	0.946	0.18582	0.4532	0.54522	0.6058	0.9958	0.426
	-1.262	0.9456	0.18644	0.4514	0.54468	0.6052	0.9944	0.432
	-1.263	0.9456	0.1866	0.4502	0.54324	0.6036	0.9916	0.434
	-1.264	0.946	0.18786	0.449	0.54018	0.6002	0.9872	0.432
	-1.265	0.9472	0.18644	0.4506	0.54324	0.6036	0.9876	0.444
	-1.266	0.9478	0.18818	0.449	0.54162	0.6018	0.9864	0.434
	-1.267	0.9484	0.18738	0.4484	0.54144	0.6016	0.9838	0.448
	-1.268	0.9492	0.18786	0.447	0.54198	0.6022	0.9828	0.44
	-1.269	0.9492	0.18818	0.4466	0.54036	0.6004	0.981	0.45
	-1.27	0.9506	0.1877	0.4424	0.53928	0.5992	0.9784	0.45
	-1.271	0.9512	0.18958	0.4442	0.54072	0.6008	0.9776	0.448
	-1.272	0.9496	0.18928	0.4442	0.53928	0.5992	0.9754	0.458
	-1.273	0.952	0.19038	0.4438	0.54	0.6	0.974	0.45
	-1.274	0.9562	0.19038	0.4446	0.53838	0.5982	0.9724	0.462
	-1.275	0.9584	0.19068	0.4444	0.5382	0.598	0.9726	0.456
	-1.276	0.9584	0.19068	0.445	0.53766	0.5974	0.9712	0.464
	-1.277	0.9548	0.18928	0.4444	0.53928	0.5992	0.9688	0.464
	-1.278	0.9568	0.19022	0.4422	0.53946	0.5994	0.9672	0.464
	-1.279	0.957	0.18944	0.4444	0.53874	0.5986	0.967	0.472
	-1.28	0.9582	0.19242	0.4452	0.53874	0.5986	0.966	0.466
	-1.281	0.9598	0.19274	0.4446	0.53892	0.5988	0.9666	0.48
	-1.282	0.9612	0.19352	0.4428	0.53874	0.5986	0.9642	0.47
	-1.283	0.9618	0.19242	0.4446	0.54	0.6	0.9636	0.482
	-1.284	0.9606	0.19304	0.4446	0.53892	0.5988	0.9634	0.478
	-1.285	0.962	0.19462	0.445	0.54126	0.6014	0.9626	0.482
	-1.286	0.9626	0.19556	0.4474	0.54	0.6	0.9616	0.486
	-1.287	0.9668	0.19494	0.4462	0.5418	0.602	0.9628	0.482
	-1.288	0.968	0.19526	0.445	0.54198	0.6022	0.9614	0.496
	-1.289	0.9668	0.19604	0.4448	0.54288	0.6032	0.9608	0.486
	-1.29	0.967	0.19682	0.4438	0.54252	0.6028	0.9584	0.5
	-1.291	0.9676	0.194	0.4436	0.54324	0.6036	0.9598	0.494
	-1.292	0.9702	0.1954	0.4448	0.54504	0.6056	0.9592	0.5
	-1.293	0.9696	0.19682	0.4442	0.54612	0.6068	0.9592	0.502
	-1.294	0.9712	0.1984	0.4426	0.5463	0.607	0.9572	0.502
	-1.295	0.9722	0.19762	0.4436	0.54594	0.6066	0.9584	0.51
	-1.296	0.9748	0.19824	0.4418	0.54846	0.6094	0.9588	0.504
	-1.297	0.9758	0.19918	0.4444	0.55098	0.6122	0.9586	0.516
	-1.298	0.9754	0.19982	0.4434	0.54936	0.6104	0.9588	0.508
	-1.299	0.9756	0.201	0.4428	0.55062	0.6118	0.9596	0.522
	-1.3	0.9784	0.2018	0.4414	0.55224	0.6136	0.9604	0.514
	-1.301	0.9792	0.2008	0.4408	0.55332	0.6148	0.9594	0.524
	-1.302	0.98	0.2002	0.4404	0.55386	0.6154	0.9596	0.522
	-1.303	0.9812	0.2002	0.4416	0.55458	0.6162	0.9622	0.526
	-1.304	0.9828	0.2002	0.4422	0.55602	0.6178	0.9614	0.532
	-1.305	0.9848	0.2022	0.4412	0.55872	0.6208	0.9628	0.526
	-1.306	0.985	0.2038	0.4424	0.55854	0.6206	0.9648	0.54
	-1.307	0.9856	0.205	0.4416	0.56124	0.6236	0.9644	0.532
	-1.308	0.9878	0.2056	0.4418	0.56358	0.6262	0.9672	0.544
	-1.309	0.9884	0.2068	0.4414	0.56448	0.6272	0.9666	0.536
	-1.31	0.988	0.2062	0.443	0.56358	0.6262	0.9676	0.548
	-1.311	0.9908	0.2052	0.4422	0.56592	0.6288	0.9688	0.546
	-1.312	0.9938	0.208	0.4422	0.56754	0.6306	0.9682	0.55
	-1.313	0.9936	0.2098	0.4426	0.56898	0.6322	0.9708	0.554
	-1.314	0.993	0.2104	0.4434	0.56934	0.6326	0.9716	0.55
	-1.315	0.994	0.212	0.4426	0.57114	0.6346	0.9724	0.564
	-1.316	0.9964	0.2124	0.4436	0.57312	0.6368	0.9734	0.554
	-1.317	0.997	0.2104	0.4426	0.57438	0.6382	0.9746	0.57
	-1.318	0.9972	0.2104	0.445	0.57618	0.6402	0.9752	0.562
	-1.319	0.999	0.2116	0.4462	0.57888	0.6432	0.9778	0.572
	-1.32	1.0004	0.2118	0.444	0.5796	0.644	0.9792	0.57
	-1.321	1.0024	0.2128	0.4466	0.58248	0.6472	0.9812	0.572
	-1.322	1.0012	0.2142	0.4446	0.58248	0.6472	0.9806	0.58
	-1.323	1.0036	0.215	0.4456	0.58194	0.6466	0.9812	0.574
	-1.324	1.0048	0.2152	0.4458	0.5841	0.649	0.9842	0.588
	-1.325	1.0042	0.218	0.4478	0.58536	0.6504	0.9858	0.58
	-1.326	1.0062	0.2186	0.4474	0.58716	0.6524	0.9884	0.592
	-1.327	1.0084	0.218	0.4492	0.58896	0.6544	0.9904	0.586
	-1.328	1.0088	0.2186	0.4496	0.5904	0.656	0.991	0.594
	-1.329	1.0118	0.221	0.452	0.59382	0.6598	0.9942	0.596
	-1.33	1.013	0.2206	0.452	0.59472	0.6608	0.9966	0.594
	-1.331	1.0138	0.2232	0.4524	0.59634	0.6626	0.9984	0.606
	-1.332	1.0162	0.2256	0.4532	0.59778	0.6642	1	0.598
	-1.333	1.0166	0.2276	0.4518	0.60048	0.6672	1.0018	0.612
	-1.334	1.0176	0.228	0.4546	0.60282	0.6698	1.004	0.604
	-1.335	1.0178	0.227	0.4546	0.60516	0.6724	1.0048	0.614
	-1.336	1.0188	0.2276	0.4544	0.60606	0.6734	1.0078	0.612
	-1.337	1.0206	0.2296	0.4548	0.60876	0.6764	1.0112	0.616
	-1.338	1.021	0.232	0.4582	0.60894	0.6766	1.0138	0.622
	-1.339	1.0254	0.2326	0.457	0.61236	0.6804	1.0166	0.618
	-1.34	1.026	0.2336	0.4576	0.61416	0.6824	1.0202	0.628
	-1.341	1.0256	0.2332	0.457	0.61524	0.6836	1.0234	0.62
	-1.342	1.0278	0.2344	0.4576	0.61902	0.6878	1.0256	0.634
	-1.343	1.0286	0.2354	0.4588	0.62136	0.6904	1.0288	0.626
	-1.344	1.0292	0.2368	0.4602	0.62226	0.6914	1.0336	0.636
	-1.345	1.0306	0.2404	0.4606	0.62748	0.6972	1.0364	0.636
	-1.346	1.034	0.2416	0.463	0.62946	0.6994	1.0418	0.636
	-1.347	1.0322	0.2456	0.4632	0.63252	0.7028	1.0452	0.646
	-1.348	1.035	0.2462	0.465	0.63558	0.7062	1.0498	0.638
	-1.349	1.0368	0.2478	0.465	0.63684	0.7076	1.0528	0.654
	-1.35	1.041	0.2492	0.4658	0.64026	0.7114	1.0556	0.644
	-1.351	1.0418	0.2482	0.4664	0.6408	0.712	1.061	0.656
	-1.352	1.0388	0.2482	0.466	0.64512	0.7168	1.0654	0.654
	-1.353	1.0414	0.25	0.468	0.64926	0.7214	1.0704	0.656
	-1.354	1.0438	0.2506	0.4686	0.65214	0.7246	1.0758	0.664
	-1.355	1.0448	0.2512	0.4702	0.6561	0.729	1.0794	0.658
	-1.356	1.0458	0.2548	0.4702	0.6597	0.733	1.0844	0.672
	-1.357	1.0472	0.2566	0.4718	0.66204	0.7356	1.0916	0.664
	-1.358	1.0492	0.259	0.4714	0.66708	0.7412	1.0964	0.674
	-1.359	1.0492	0.26	0.4738	0.67014	0.7446	1.103	0.67
	-1.36	1.0504	0.262	0.4746	0.67518	0.7502	1.1086	0.676
	-1.361	1.0522	0.2642	0.4756	0.67878	0.7542	1.1128	0.68
	-1.362	1.053	0.2646	0.4768	0.68454	0.7606	1.1186	0.676
	-1.363	1.055	0.2672	0.4782	0.68868	0.7652	1.1266	0.688
	-1.364	1.0582	0.2682	0.4794	0.6939	0.771	1.1344	0.68
	-1.365	1.0578	0.2706	0.482	0.69732	0.7748	1.1404	0.692
	-1.366	1.0606	0.272	0.4842	0.702	0.78	1.1472	0.686
	-1.367	1.0596	0.2736	0.4864	0.70506	0.7834	1.154	0.694
	-1.368	1.0628	0.275	0.4874	0.71118	0.7902	1.1618	0.696
	-1.369	1.0638	0.2788	0.4866	0.71658	0.7962	1.168	0.692
	-1.37	1.0662	0.279	0.4904	0.72	0.8	1.1762	0.706
	-1.371	1.0684	0.2828	0.4926	0.7263	0.807	1.1838	0.696
	-1.372	1.0726	0.2844	0.4956	0.73386	0.8154	1.1934	0.71
	-1.373	1.073	0.2886	0.4958	0.7389	0.821	1.1998	0.704
	-1.374	1.0756	0.2886	0.4974	0.74538	0.8282	1.208	0.712
	-1.375	1.0778	0.2898	0.4986	0.75114	0.8346	1.2174	0.712
	-1.376	1.076	0.293	0.5	0.7569	0.841	1.2268	0.714
	-1.377	1.0774	0.2968	0.504	0.76374	0.8486	1.2358	0.722
	-1.378	1.0788	0.2986	0.5058	0.77004	0.8556	1.2444	0.714
	-1.379	1.0794	0.2998	0.505	0.77724	0.8636	1.2534	0.728
	-1.38	1.0796	0.3026	0.506	0.7866	0.874	1.264	0.718
	-1.381	1.083	0.3036	0.5056	0.7929	0.881	1.272	0.73
	-1.382	1.086	0.3072	0.5064	0.79938	0.8882	1.2818	0.728
	-1.383	1.0884	0.3102	0.5102	0.8082	0.898	1.2936	0.73
	-1.384	1.0878	0.313	0.5108	0.81612	0.9068	1.3026	0.738
	-1.385	1.089	0.314	0.5146	0.82476	0.9164	1.3124	0.73
	-1.386	1.0932	0.3182	0.5158	0.8334	0.926	1.325	0.744
	-1.387	1.0938	0.3224	0.5182	0.8406	0.934	1.3352	0.734
	-1.388	1.0964	0.3238	0.5204	0.8487	0.943	1.3476	0.748
	-1.389	1.098	0.3276	0.5196	0.8559	0.951	1.3588	0.742
	-1.39	1.1002	0.3294	0.5234	0.86598	0.9622	1.3716	0.748
	-1.391	1.1026	0.3324	0.527	0.8748	0.972	1.3844	0.752
	-1.392	1.1038	0.3338	0.5282	0.88722	0.9858	1.3974	0.75
	-1.393	1.1038	0.3374	0.5322	0.89712	0.9968	1.4112	0.76
	-1.394	1.1062	0.3406	0.5332	0.90306	1.0034	1.4242	0.75
	-1.395	1.1076	0.3422	0.536	0.91152	1.0128	1.4362	0.766
	-1.396	1.1102	0.347	0.5388	0.92304	1.0256	1.451	0.758
	-1.397	1.1118	0.3488	0.5416	0.93186	1.0354	1.4648	0.766
	-1.398	1.1124	0.3532	0.5432	0.94392	1.0488	1.4762	0.766
	-1.399	1.1168	0.3566	0.5462	0.9549	1.061	1.491	0.766
	-1.4	1.1184	0.3578	0.5494	0.96534	1.0726	1.505	0.774
	-1.401	1.1206	0.3632	0.5522	0.97668	1.0852	1.5196	0.766
	-1.402	1.1254	0.3654	0.5552	0.9864	1.096	1.5344	0.78
	-1.403	1.125	0.369	0.5558	0.99828	1.1092	1.5502	0.77
	-1.404	1.1262	0.373	0.5596	1.00998	1.1222	1.5654	0.78
	-1.405	1.127	0.375	0.5628	1.02078	1.1342	1.5828	0.776
	-1.406	1.1288	0.3788	0.5642	1.03284	1.1476	1.5986	0.782
	-1.407	1.1298	0.3822	0.5684	1.04364	1.1596	1.6162	0.782
	-1.408	1.132	0.3868	0.572	1.05534	1.1726	1.635	0.782
	-1.409	1.135	0.3912	0.576	1.06686	1.1854	1.6516	0.788
	-1.41	1.1362	0.3956	0.5796	1.07838	1.1982	1.668	0.78
	-1.411	1.138	0.3994	0.5844	1.09224	1.2136	1.6862	0.792
	-1.412	1.1408	0.4042	0.5904	1.10502	1.2278	1.7054	0.782
	-1.413	1.1416	0.4086	0.5924	1.1142	1.238	1.7232	0.794
	-1.414	1.1422	0.4114	0.5934	1.12464	1.2496	1.7426	0.786
	-1.415	1.1428	0.4164	0.5974	1.13346	1.2594	1.7626	0.794
	-1.416	1.1456	0.4192	0.6008	1.1421	1.269	1.783	0.792
	-1.417	1.149	0.422	0.6034	1.15236	1.2804	1.801	0.794
	-1.418	1.1502	0.4264	0.6054	1.16208	1.2912	1.821	0.798
	-1.419	1.1502	0.431	0.61	1.17054	1.3006	1.8424	0.794
	-1.42	1.158	0.435	0.6148	1.18314	1.3146	1.8658	0.804
	-1.421	1.1582	0.4394	0.6192	1.18908	1.3212	1.8862	0.794
	-1.422	1.157	0.444	0.624	1.2015	1.335	1.905	0.806
	-1.423	1.1582	0.4486	0.6288	1.21032	1.3448	1.923	0.796
	-1.424	1.1608	0.4526	0.631	1.21788	1.3532	1.9446	0.81
	-1.425	1.1628	0.4568	0.6358	1.22814	1.3646	1.9658	0.8
	-1.426	1.1634	0.4592	0.6398	1.23624	1.3736	1.9886	0.806
	-1.427	1.1658	0.4664	0.642	1.24506	1.3834	2.01	0.806
	-1.428	1.1676	0.472	0.6484	1.25424	1.3936	2.03	0.806
	-1.429	1.166	0.4768	0.6508	1.26324	1.4036	2.054	0.812
	-1.43	1.168	0.4812	0.6538	1.27206	1.4134	2.078	0.804
	-1.431	1.1712	0.4878	0.6634	1.27944	1.4216	2.102	0.816
	-1.432	1.1722	0.4908	0.6686	1.28808	1.4312	2.126	0.804
	-1.433	1.1766	0.4982	0.67	1.29672	1.4408	2.152	0.816
	-1.434	1.1812	0.5024	0.6754	1.30392	1.4488	2.178	0.808
	-1.435	1.1788	0.5096	0.6822	1.31328	1.4592	2.2	0.814
	-1.436	1.1818	0.5138	0.687	1.32264	1.4696	2.226	0.812
	-1.437	1.1826	0.52	0.6892	1.33074	1.4786	2.25	0.812
	-1.438	1.1844	0.5226	0.6954	1.34028	1.4892	2.274	0.818
	-1.439	1.1862	0.5284	0.697	1.34892	1.4988	2.298	0.808
	-1.44	1.1876	0.533	0.7028	1.35792	1.5088	2.328	0.822
	-1.441	1.1888	0.5406	0.7078	1.36854	1.5206	2.352	0.81
	-1.442	1.189	0.5458	0.7118	1.37826	1.5314	2.374	0.822
	-1.443	1.19	0.5508	0.7166	1.38924	1.5436	2.396	0.816
	-1.444	1.1924	0.5574	0.723	1.40058	1.5562	2.422	0.82
	-1.445	1.1966	0.5644	0.7316	1.4112	1.568	2.446	0.822
	-1.446	1.1974	0.5696	0.735	1.42434	1.5826	2.47	0.816
	-1.447	1.1982	0.577	0.7386	1.43604	1.5956	2.496	0.826
	-1.448	1.1982	0.581	0.7456	1.44756	1.6084	2.522	0.816
	-1.449	1.1996	0.5878	0.7484	1.45926	1.6214	2.544	0.826
	-1.45	1.2012	0.5932	0.753	1.46862	1.6318	2.568	0.818
	-1.451	1.2026	0.6008	0.7608	1.47978	1.6442	2.59	0.822
	-1.452	1.2028	0.6056	0.766	1.49292	1.6588	2.614	0.824
	-1.453	1.2044	0.6126	0.7696	1.50264	1.6696	2.636	0.818
	-1.454	1.2076	0.6162	0.7748	1.51704	1.6856	2.66	0.828
	-1.455	1.208	0.6224	0.7806	1.5309	1.701	2.688	0.816
	-1.456	1.2096	0.628	0.7866	1.54296	1.7144	2.708	0.828
	-1.457	1.2116	0.6356	0.7928	1.55556	1.7284	2.728	0.818
	-1.458	1.2128	0.6394	0.7998	1.56798	1.7422	2.752	0.826
	-1.459	1.2142	0.6462	0.805	1.58184	1.7576	2.772	0.822
	-1.46	1.218	0.653	0.8132	1.59642	1.7738	2.794	0.822
	-1.461	1.221	0.6598	0.8184	1.60776	1.7864	2.814	0.826
	-1.462	1.221	0.6642	0.8224	1.62252	1.8028	2.834	0.818
	-1.463	1.2186	0.6716	0.8272	1.63674	1.8186	2.852	0.828
	-1.464	1.2202	0.676	0.833	1.64988	1.8332	2.868	0.816
	-1.465	1.2234	0.6816	0.839	1.66356	1.8484	2.886	0.828
	-1.466	1.2256	0.6872	0.8458	1.67706	1.8634	2.902	0.816
	-1.467	1.2268	0.693	0.85	1.69236	1.8804	2.916	0.824
	-1.468	1.228	0.6982	0.8566	1.70568	1.8952	2.932	0.818
	-1.469	1.2278	0.7054	0.8622	1.71936	1.9104	2.946	0.82
	-1.47	1.2298	0.7142	0.8672	1.73412	1.9268	2.96	0.82
	-1.471	1.231	0.7216	0.8752	1.74942	1.9438	2.974	0.814
	-1.472	1.2332	0.7246	0.8802	1.76328	1.9592	2.988	0.822
	-1.473	1.2334	0.7272	0.8872	1.77822	1.9758	2.996	0.81
	-1.474	1.2342	0.7332	0.8934	1.79118	1.9902	3.004	0.822
	-1.475	1.2364	0.74	0.9018	1.8054	2.006	3.012	0.81
	-1.476	1.238	0.7454	0.906	1.8216	2.024	3.024	0.82
	-1.477	1.2384	0.7504	0.9114	1.8342	2.038	3.03	0.81
	-1.478	1.2404	0.7566	0.9178	1.8504	2.056	3.038	0.816
	-1.479	1.2436	0.761	0.923	1.8648	2.072	3.046	0.812
	-1.48	1.2476	0.7652	0.929	1.8792	2.088	3.05	0.81
	-1.481	1.2462	0.772	0.9348	1.8936	2.104	3.056	0.814
	-1.482	1.246	0.777	0.9396	1.9098	2.122	3.06	0.804
	-1.483	1.2482	0.7832	0.9468	1.926	2.14	3.062	0.816
	-1.484	1.2508	0.7878	0.953	1.9404	2.156	3.064	0.802
	-1.485	1.252	0.7936	0.9594	1.9566	2.174	3.068	0.81
	-1.486	1.253	0.801	0.967	1.971	2.19	3.072	0.802
	-1.487	1.2552	0.8066	0.9732	1.9872	2.208	3.074	0.802
	-1.488	1.2556	0.8114	0.9786	2.0034	2.226	3.072	0.804
	-1.489	1.2578	0.8172	0.9866	2.0196	2.244	3.072	0.796
	-1.49	1.2592	0.8226	0.994	2.0322	2.258	3.072	0.806
	-1.491	1.2608	0.8328	0.9966	2.0466	2.274	3.072	0.792
	-1.492	1.2616	0.838	1.0034	2.0646	2.294	3.07	0.802
	-1.493	1.2638	0.8422	1.0082	2.0772	2.308	3.066	0.792
	-1.494	1.2652	0.8464	1.0152	2.0952	2.328	3.068	0.794
	-1.495	1.2668	0.8544	1.0206	2.1096	2.344	3.066	0.792
	-1.496	1.2722	0.859	1.0282	2.124	2.36	3.062	0.788
	-1.497	1.2734	0.8652	1.0314	2.1384	2.376	3.06	0.792
	-1.498	1.2728	0.8714	1.0384	2.151	2.39	3.058	0.78
	-1.499	1.2704	0.877	1.044	2.169	2.41	3.056	0.792
	-1.5	1.274	0.8846	1.0496	2.1834	2.426	3.052	0.778
	-1.501	1.2738	0.8908	1.0548	2.1996	2.444	3.05	0.786
	-1.502	1.2766	0.8966	1.0616	2.2158	2.462	3.05	0.778
	-1.503	1.2792	0.9048	1.0666	2.2302	2.478	3.046	0.778
	-1.504	1.2822	0.912	1.0744	2.2464	2.496	3.044	0.78
	-1.505	1.284	0.9172	1.0812	2.2608	2.512	3.042	0.772
	-1.506	1.2844	0.9232	1.0882	2.2752	2.528	3.038	0.78
	-1.507	1.2866	0.9302	1.0928	2.2896	2.544	3.036	0.768
	-1.508	1.2878	0.9358	1.0966	2.3058	2.562	3.034	0.778
	-1.509	1.2876	0.9412	1.1008	2.3202	2.578	3.032	0.766
	-1.51	1.2896	0.947	1.1082	2.3364	2.596	3.032	0.774
	-1.511	1.291	0.9552	1.1132	2.349	2.61	3.03	0.764
	-1.512	1.2932	0.9612	1.1182	2.3652	2.628	3.028	0.768
	-1.513	1.2952	0.9696	1.1264	2.3796	2.644	3.026	0.764
	-1.514	1.2972	0.978	1.1322	2.3958	2.662	3.026	0.76
	-1.515	1.2984	0.9808	1.1376	2.4102	2.678	3.024	0.766
	-1.516	1.3012	0.9872	1.1416	2.4264	2.696	3.024	0.754
	-1.517	1.3036	0.9952	1.1464	2.4408	2.712	3.022	0.764
	-1.518	1.3044	1.0026	1.1524	2.457	2.73	3.024	0.752
	-1.519	1.3056	1.0086	1.1582	2.4714	2.746	3.026	0.76
	-1.52	1.3058	1.0144	1.164	2.4858	2.762	3.024	0.75
	-1.521	1.3076	1.0212	1.1702	2.5056	2.784	3.022	0.752
	-1.522	1.308	1.0266	1.174	2.5218	2.802	3.022	0.752
	-1.523	1.3102	1.0352	1.1814	2.5362	2.818	3.022	0.746
	-1.524	1.3162	1.0432	1.1864	2.5524	2.836	3.024	0.752
	-1.525	1.3196	1.0508	1.1902	2.565	2.85	3.026	0.74
	-1.526	1.3192	1.0582	1.1958	2.5794	2.866	3.028	0.752
	-1.527	1.319	1.068	1.1992	2.592	2.88	3.03	0.738
	-1.528	1.3204	1.0742	1.2064	2.6064	2.896	3.032	0.748
	-1.529	1.3206	1.0772	1.2164	2.6226	2.914	3.032	0.738
	-1.53	1.323	1.0848	1.223	2.637	2.93	3.034	0.742
	-1.531	1.3244	1.0894	1.2232	2.6496	2.944	3.036	0.74
	-1.532	1.3276	1.0978	1.2284	2.6658	2.962	3.038	0.734
	-1.533	1.3276	1.1052	1.2328	2.6802	2.978	3.04	0.74
	-1.534	1.3308	1.1116	1.2394	2.6946	2.994	3.042	0.728
	-1.535	1.3332	1.117	1.246	2.7108	3.012	3.044	0.738
	-1.536	1.336	1.125	1.252	2.7252	3.028	3.048	0.726
	-1.537	1.3382	1.1308	1.258	2.7414	3.046	3.05	0.732
	-1.538	1.3382	1.1384	1.2616	2.754	3.06	3.054	0.724
	-1.539	1.339	1.1464	1.268	2.7684	3.076	3.058	0.724
	-1.54	1.3424	1.1532	1.274	2.7846	3.094	3.062	0.724
	-1.541	1.343	1.1582	1.278	2.799	3.11	3.062	0.716
	-1.542	1.345	1.164	1.2828	2.8152	3.128	3.066	0.724
	-1.543	1.347	1.1722	1.2904	2.8296	3.144	3.07	0.71
	-1.544	1.3494	1.1772	1.2954	2.8458	3.162	3.074	0.722
	-1.545	1.3506	1.1864	1.3026	2.862	3.18	3.076	0.708
	-1.546	1.3522	1.1966	1.311	2.8764	3.196	3.08	0.714
	-1.547	1.3538	1.2036	1.315	2.8944	3.216	3.084	0.708
	-1.548	1.3574	1.2096	1.319	2.9106	3.234	3.086	0.706
	-1.549	1.357	1.2122	1.3242	2.925	3.25	3.09	0.71
	-1.55	1.362	1.2186	1.3302	2.9412	3.268	3.096	0.7
	-1.551	1.3624	1.2254	1.3382	2.9592	3.288	3.102	0.708
	-1.552	1.364	1.231	1.3434	2.9736	3.304	3.106	0.696
	-1.553	1.3648	1.2394	1.348	2.9898	3.322	3.11	0.704
	-1.554	1.368	1.2454	1.3542	3.0024	3.336	3.114	0.692
	-1.555	1.3698	1.2558	1.362	3.0168	3.352	3.116	0.696
	-1.556	1.372	1.2628	1.3688	3.0348	3.372	3.12	0.694
	-1.557	1.3754	1.2662	1.3738	3.0492	3.388	3.12	0.688
	-1.558	1.3758	1.2728	1.3776	3.0636	3.404	3.122	0.694
	-1.559	1.3788	1.2802	1.384	3.0798	3.422	3.126	0.682
	-1.56	1.3808	1.2876	1.3938	3.0942	3.438	3.132	0.694
	-1.561	1.3824	1.2968	1.4022	3.1122	3.458	3.134	0.678
	-1.562	1.386	1.3036	1.4054	3.1266	3.474	3.138	0.686
	-1.563	1.3864	1.3096	1.4098	3.1428	3.492	3.142	0.68
	-1.564	1.3884	1.318	1.4182	3.1572	3.508	3.146	0.678
	-1.565	1.3906	1.3238	1.4242	3.1734	3.526	3.146	0.682
	-1.566	1.3932	1.3298	1.429	3.1914	3.546	3.148	0.672
	-1.567	1.3982	1.3376	1.4366	3.2058	3.562	3.152	0.682
	-1.568	1.4002	1.3454	1.4432	3.2202	3.578	3.154	0.67
	-1.569	1.401	1.3516	1.451	3.2382	3.598	3.158	0.678
	-1.57	1.4036	1.3594	1.457	3.2562	3.618	3.16	0.668
	-1.571	1.4068	1.3684	1.463	3.2742	3.638	3.162	0.672
	-1.572	1.41	1.3742	1.4724	3.2904	3.656	3.166	0.672
	-1.573	1.4116	1.3832	1.4792	3.3048	3.672	3.168	0.666
	-1.574	1.4136	1.3898	1.4836	3.321	3.69	3.17	0.676
	-1.575	1.4164	1.3944	1.4914	3.3372	3.708	3.172	0.662
	-1.576	1.4194	1.403	1.499	3.3534	3.726	3.172	0.672
	-1.577	1.423	1.4092	1.5064	3.3696	3.744	3.174	0.66
	-1.578	1.4242	1.4178	1.5122	3.384	3.76	3.176	0.666
	-1.579	1.4254	1.4258	1.5184	3.3984	3.776	3.178	0.664
	-1.58	1.4282	1.4342	1.5258	3.4182	3.798	3.18	0.658
	-1.581	1.4308	1.4436	1.5358	3.4308	3.812	3.182	0.666
	-1.582	1.432	1.4514	1.5392	3.447	3.83	3.182	0.654
	-1.583	1.4332	1.4594	1.548	3.4614	3.846	3.184	0.664
	-1.584	1.4364	1.466	1.5546	3.4758	3.862	3.184	0.654
	-1.585	1.4378	1.4746	1.5618	3.4956	3.884	3.186	0.662
	-1.586	1.4398	1.482	1.5662	3.5082	3.898	3.188	0.658
	-1.587	1.4418	1.4922	1.574	3.5226	3.914	3.188	0.656
	-1.588	1.4454	1.4984	1.5858	3.537	3.93	3.192	0.662
	-1.589	1.4484	1.5058	1.5888	3.5514	3.946	3.192	0.65
	-1.59	1.4498	1.516	1.5964	3.5676	3.964	3.192	0.662
	-1.591	1.4536	1.524	1.605	3.5784	3.976	3.19	0.65
	-1.592	1.4544	1.533	1.6126	3.5928	3.992	3.19	0.66
	-1.593	1.4576	1.5418	1.62	3.609	4.01	3.19	0.654
	-1.594	1.461	1.5506	1.6294	3.6216	4.024	3.192	0.652
	-1.595	1.4622	1.5594	1.6338	3.6378	4.042	3.192	0.66
	-1.596	1.4666	1.5684	1.6428	3.6504	4.056	3.192	0.648
	-1.597	1.4684	1.5758	1.6476	3.6648	4.072	3.192	0.66
	-1.598	1.4708	1.5854	1.657	3.6828	4.092	3.194	0.652
	-1.599	1.473	1.596	1.665	3.6918	4.102	3.196	0.656
	-1.6	1.476	1.6024	1.6738	3.7062	4.118	3.196	0.658
	-1.601	1.479	1.6134	1.6816	3.7206	4.134	3.196	0.65
	-1.602	1.4812	1.6236	1.689	3.7332	4.148	3.196	0.664
	-1.603	1.4834	1.6336	1.696	3.7476	4.164	3.196	0.65
	-1.604	1.4868	1.6436	1.7058	3.7602	4.178	3.196	0.658
	-1.605	1.4892	1.6546	1.7128	3.771	4.19	3.196	0.654
	-1.606	1.4924	1.6634	1.7216	3.7836	4.204	3.194	0.654
	-1.607	1.4954	1.6744	1.729	3.7962	4.218	3.194	0.66
	-1.608	1.4976	1.6848	1.7356	3.8088	4.232	3.194	0.65
	-1.609	1.501	1.695	1.7466	3.8214	4.246	3.192	0.66
	-1.61	1.5032	1.7054	1.7528	3.8376	4.264	3.192	0.65
	-1.611	1.5044	1.7138	1.7608	3.8502	4.278	3.19	0.658
	-1.612	1.508	1.7254	1.7688	3.8592	4.288	3.19	0.656
	-1.613	1.5118	1.7358	1.7782	3.87	4.3	3.19	0.652
	-1.614	1.5146	1.746	1.7842	3.8808	4.312	3.192	0.66
	-1.615	1.5168	1.758	1.795	3.8934	4.326	3.194	0.648
	-1.616	1.518	1.7678	1.8032	3.906	4.34	3.194	0.662
	-1.617	1.5222	1.7774	1.8116	3.9186	4.354	3.196	0.65
	-1.618	1.524	1.7884	1.8192	3.9294	4.366	3.196	0.658
	-1.619	1.5274	1.798	1.831	3.9402	4.378	3.198	0.658
	-1.62	1.5308	1.809	1.8388	3.951	4.39	3.198	0.652
	-1.621	1.5344	1.821	1.8462	3.9618	4.402	3.198	0.662
	-1.622	1.5376	1.8308	1.8546	3.9726	4.414	3.198	0.652
	-1.623	1.5408	1.8412	1.8636	3.9834	4.426	3.2	0.664
	-1.624	1.542	1.852	1.8734	3.9942	4.438	3.2	0.652
	-1.625	1.5454	1.8648	1.8822	4.005	4.45	3.2	0.66
	-1.626	1.5484	1.8762	1.8914	4.0158	4.462	3.2	0.656
	-1.627	1.5514	1.8876	1.8994	4.0284	4.476	3.2	0.656
	-1.628	1.5536	1.9002	1.91	4.0392	4.488	3.204	0.66
	-1.629	1.5556	1.9104	1.9216	4.0464	4.496	3.202	0.652
	-1.63	1.5592	1.9224	1.9268	4.0554	4.506	3.204	0.664
	-1.631	1.5668	1.9348	1.9364	4.0662	4.518	3.206	0.65
	-1.632	1.571	1.946	1.9454	4.0752	4.528	3.206	0.662
	-1.633	1.5728	1.9564	1.9536	4.086	4.54	3.206	0.652
	-1.634	1.5728	1.968	1.9636	4.095	4.55	3.21	0.656
	-1.635	1.575	1.9806	1.973	4.1022	4.558	3.21	0.658
	-1.636	1.5796	1.9934	1.981	4.1166	4.574	3.214	0.654
	-1.637	1.5812	2.004	1.991	4.1256	4.584	3.214	0.662
	-1.638	1.5846	2.018	1.9992	4.1364	4.596	3.218	0.652
	-1.639	1.5908	2.032	2.012	4.1436	4.604	3.222	0.664
	-1.64	1.5926	2.044	2.024	4.158	4.62	3.222	0.654
	-1.641	1.5968	2.056	2.03	4.1868	4.652	3.226	0.66
	-1.642	1.6006	2.068	2.038	4.194	4.66	3.228	0.66
	-1.643	1.6036	2.082	2.048	4.2012	4.668	3.23	0.656
	-1.644	1.6086	2.094	2.06	4.2102	4.678	3.234	0.664
	-1.645	1.6098	2.104	2.07	4.221	4.69	3.236	0.654
	-1.646	1.6148	2.118	2.078	4.2318	4.702	3.244	0.668
	-1.647	1.6164	2.128	2.088	4.239	4.71	3.246	0.656
	-1.648	1.62	2.14	2.096	4.248	4.72	3.248	0.664
	-1.649	1.6242	2.154	2.106	4.257	4.73	3.252	0.662
	-1.65	1.6274	2.168	2.116	4.266	4.74	3.258	0.66
	-1.651	1.628	2.18	2.126	4.2786	4.754	3.264	0.668
	-1.652	1.6332	2.194	2.14	4.2894	4.766	3.268	0.658
	-1.653	1.6372	2.204	2.15	4.2966	4.774	3.276	0.674
	-1.654	1.6398	2.218	2.158	4.788	4.788	3.282	0.662
	-1.655	1.6454	2.232	2.166	3.924	4.8	3.286	0.672
	-1.656	1.6516	2.244	2.178	3.92	4.81	3.294	0.67
	-1.657	1.6558	2.256	2.188	3.922	4.82	3.302	0.668
	-1.658	1.6578	2.268	2.198	3.92	4.832	3.31	0.676
	-1.659	1.6582	2.28	2.208	3.92	4.842	3.316	0.668
	-1.66	1.662	2.294	2.22	3.922	4.856	3.326	0.68
	-1.661	1.6664	2.308	2.23	3.92	4.864	3.334	0.668
	-1.662	1.6704	2.32	2.242	3.92	4.876	3.34	0.678
	-1.663	1.6752	2.332	2.252	3.92	4.886	3.348	0.672
	-1.664	1.679	2.344	2.264	3.924	4.896	3.356	0.676
	-1.665	1.6812	2.356	2.276	3.928	4.908	3.364	0.68
	-1.666	1.6846	2.37	2.284	3.932	4.92	3.374	0.674
	-1.667	1.6874	2.384	2.294	3.934	4.932	3.382	0.686
	-1.668	1.6922	2.396	2.306	3.936	4.946	3.39	0.674
	-1.669	1.6958	2.41	2.32	3.94	4.96	3.396	0.688
	-1.67	1.6982	2.422	2.33	3.944	4.972	3.4	0.682
	-1.671	1.7036	2.434	2.34	3.95	4.982	3.408	0.686
	-1.672	1.7084	2.448	2.346	3.954	5.002	3.414	0.688
	-1.673	1.7154	2.462	2.356	3.96	5.012	3.416	0.684
	-1.674	1.7162	2.476	2.368	3.966	5.022	3.42	0.696
	-1.675	1.718	2.488	2.378	3.972	5.032	3.424	0.684
	-1.676	1.722	2.502	2.39	3.98	5.046	3.426	0.698
	-1.677	1.7276	2.514	2.4	3.988	5.058	3.43	0.69
	-1.678	1.7316	2.526	2.414	3.994	5.07	3.432	0.698
	-1.679	1.7356	2.54	2.424	4.002	5.082	3.434	0.696
	-1.68	1.7394	2.552	2.438	4.008	5.094	3.434	0.696
	-1.681	1.7432	2.568	2.452	4.016	5.108	3.434	0.706
	-1.682	1.7464	2.58	2.46	4.024	5.12	3.432	0.696
	-1.683	1.7504	2.592	2.472	4.032	5.132	3.428	0.714
	-1.684	1.7534	2.606	2.482	4.04	5.146	3.428	0.702
	-1.685	1.763	2.618	2.492	4.048	5.158	3.424	0.712
	-1.686	1.763	2.634	2.502	4.062	5.17	3.424	0.71
	-1.687	1.765	2.646	2.514	4.068	5.182	3.426	0.71
	-1.688	1.7704	2.658	2.524	4.078	5.194	3.426	0.718
	-1.689	1.7746	2.674	2.536	4.086	5.208	3.424	0.708
	-1.69	1.7786	2.688	2.548	4.096	5.222	3.422	0.722
	-1.691	1.783	2.704	2.558	4.104	5.234	3.418	0.712
	-1.692	1.7874	2.718	2.57	4.11	5.246	3.414	0.722
	-1.693	1.7938	2.732	2.582	4.118	5.256	3.408	0.72
	-1.694	1.7962	2.744	2.592	4.126	5.27	3.406	0.722
	-1.695	1.7988	2.76	2.602	4.132	5.282	3.4	0.728
	-1.696	1.8032	2.774	2.616	4.14	5.296	3.394	0.72
	-1.697	1.8074	2.788	2.628	4.146	5.308	3.39	0.732
	-1.698	1.8098	2.808	2.64	4.152	5.322	3.384	0.722
	-1.699	1.8154	2.82	2.652	4.156	5.334	3.378	0.734
	-1.7	1.824	2.836	2.666	4.164	5.346	3.37	0.73
	-1.701	1.824	2.85	2.674	4.17	5.36	3.366	0.734
	-1.702	1.829	2.862	2.686	4.174	5.372	3.36	0.74
	-1.703	1.8348	2.878	2.698	4.182	5.384	3.354	0.732
	-1.704	1.8376	2.888	2.71	4.184	5.398	3.346	0.746
	-1.705	1.841	2.906	2.722	4.188	5.41	3.338	0.736
	-1.706	1.8472	2.918	2.732	4.19	5.422	3.332	0.748
	-1.707	1.8496	2.932	2.744	4.192	5.434	3.324	0.746
	-1.708	1.855	2.944	2.756	4.196	5.448	3.316	0.746
	-1.709	1.86	2.958	2.768	4.198	5.46	3.31	0.756
	-1.71	1.8638	2.974	2.778	4.198	5.472	3.304	0.748
	-1.711	1.8698	2.988	2.79	4.2	5.486	3.296	0.762
	-1.712	1.875	3.002	2.804	4.2	5.498	3.29	0.756
	-1.713	1.8782	3.016	2.816	4.198	5.512	3.282	0.764
	-1.714	1.8816	3.032	2.826	4.196	5.526	3.274	0.764
	-1.715	1.887	3.048	2.838	4.196	5.54	3.268	0.762
	-1.716	1.8926	3.062	2.852	4.196	5.556	3.258	0.774
	-1.717	1.9	3.076	2.862	4.194	5.568	3.25	0.764
	-1.718	1.9012	3.09	2.876	4.19	5.584	3.244	0.776
	-1.719	1.9082	3.104	2.888	4.188	5.6	3.238	0.77
	-1.72	1.9116	3.118	2.9	4.184	5.612	3.232	0.776
	-1.721	1.9168	3.134	2.912	4.182	5.628	3.226	0.78
	-1.722	1.9218	3.148	2.924	4.18	5.64	3.222	0.774
	-1.723	1.9292	3.164	2.936	4.172	5.654	3.212	0.786
	-1.724	1.9314	3.178	2.948	4.17	5.67	3.208	0.778
	-1.725	1.9364	3.196	2.96	4.164	5.684	3.202	0.794
	-1.726	1.9416	3.214	2.972	4.16	5.698	3.198	0.786
	-1.727	1.9452	3.232	2.984	4.154	5.712	3.19	0.784
	-1.728	1.952	3.244	2.994	4.152	5.726	3.184	0.792
	-1.729	1.9568	3.262	3.006	4.146	5.746	3.18	0.782
	-1.73	1.9626	3.278	3.02	4.14	5.758	3.174	0.794
	-1.731	1.9672	3.294	3.03	4.134	5.772	3.17	0.788
	-1.732	1.9722	3.308	3.042	4.13	5.788	3.164	0.794
	-1.733	1.9762	3.322	3.058	4.124	5.802	3.158	0.794
	-1.734	1.984	3.34	3.068	4.12	5.816	3.154	0.79
	-1.735	1.987	3.358	3.082	4.114	5.83	3.15	0.8
	-1.736	1.9924	3.372	3.094	4.106	5.848	3.15	0.79
	-1.737	1.9968	3.388	3.106	4.102	5.864	3.146	0.8
	-1.738	2.002	3.404	3.12	4.096	5.878	3.14	0.798
	-1.739	2.006	3.42	3.134	4.09	5.892	3.134	0.798
	-1.74	2.014	3.434	3.146	4.086	5.908	3.132	0.804
	-1.741	2.018	3.454	3.16	4.082	5.922	3.13	0.798
	-1.742	2.024	3.468	3.178	4.076	5.936	3.128	0.812
	-1.743	2.03	3.484	3.196	4.07	5.95	3.124	0.802
	-1.744	2.036	3.5	3.206	4.066	5.966	3.12	0.812
	-1.745	2.042	3.52	3.218	4.062	5.98	3.118	0.812
	-1.746	2.046	3.534	3.232	4.056	5.996	3.116	0.808
	-1.747	2.054	3.55	3.244	4.05	6.012	3.114	0.82
	-1.748	2.058	3.566	3.256	4.048	6.032	3.114	0.81
	-1.749	2.064	3.582	3.268	4.044	6.046	3.11	0.824
	-1.75	2.07	3.6	3.278	4.04	6.06	3.106	0.816
	-1.751	2.076	3.618	3.294	4.038	6.076	3.104	0.822
	-1.752	2.08	3.636	3.32	4.036	6.09	3.102	0.824
	-1.753	2.086	3.652	3.334	4.034	6.108	3.102	0.82
	-1.754	2.096	3.67	3.344	4.03	6.122	3.1	0.834
	-1.755	2.098	3.686	3.358	4.028	6.14	3.1	0.822
	-1.756	2.104	3.704	3.37	4.026	6.154	3.098	0.836
	-1.757	2.108	3.72	3.382	4.024	6.172	3.096	0.828
	-1.758	2.116	3.74	3.394	4.024	6.19	3.096	0.836
	-1.759	2.122	3.756	3.408	4.022	6.206	3.096	0.834
	-1.76	2.13	3.772	3.42	4.022	6.222	3.096	0.834
	-1.761	2.134	3.788	3.434	4.022	6.236	3.094	0.844
	-1.762	2.14	3.808	3.448	4.022	6.252	3.092	0.836
	-1.763	2.15	3.824	3.46	4.022	6.268	3.092	0.85
	-1.764	2.154	3.842	3.476	4.024	6.286	3.094	0.842
	-1.765	2.16	3.86	3.49	4.024	6.302	3.092	0.852
	-1.766	2.166	3.88	3.504	4.03	6.318	3.094	0.85
	-1.767	2.172	3.898	3.518	4.032	6.336	3.092	0.85
	-1.768	2.178	3.916	3.53	4.03	6.35	3.094	0.862
	-1.769	2.184	3.932	3.544	4.032	6.368	3.094	0.852
	-1.77	2.192	3.948	3.558	4.034	6.384	3.094	0.866
	-1.771	2.196	3.964	3.572	4.038	6.402	3.094	0.858
	-1.772	2.206	3.982	3.584	4.042	6.42	3.096	0.868
	-1.773	2.212	4	3.598	4.046	6.436	3.098	0.868
	-1.774	2.218	4.018	3.612	4.05	6.45	3.1	0.868
	-1.775	2.224	4.036	3.626	4.058	6.47	3.102	0.878
	-1.776	2.23	4.052	3.64	4.064	6.486	3.102	0.87
	-1.777	2.238	4.07	3.656	4.068	6.502	3.104	0.884
	-1.778	2.244	4.088	3.668	4.074	6.518	3.106	0.876
	-1.779	2.25	4.104	3.682	4.08	6.534	3.106	0.886
	-1.78	2.258	4.124	3.696	4.086	6.552	3.108	0.886
	-1.781	2.262	4.142	3.712	4.092	6.57	3.114	0.886
	-1.782	2.27	4.164	3.726	4.1	6.588	3.118	0.896
	-1.783	2.28	4.182	3.742	4.108	6.606	3.12	0.886
	-1.784	2.288	4.2	3.756	4.116	6.622	3.122	0.902
	-1.785	2.304	4.218	3.768	4.122	6.64	3.126	0.894
	-1.786	2.312	4.238	3.784	4.132	6.656	3.128	0.9
	-1.787	2.318	4.258	3.802	4.138	6.674	3.13	0.904
	-1.788	2.326	4.278	3.814	4.15	6.696	3.134	0.9
	-1.789	2.33	4.298	3.828	4.158	6.714	3.138	0.914
	-1.79	2.336	4.316	3.842	4.168	6.734	3.144	0.904
	-1.791	2.342	4.338	3.858	4.178	6.75	3.146	0.922
	-1.792	2.35	4.356	3.872	4.188	6.77	3.152	0.912
	-1.793	2.358	4.372	3.886	4.2	6.79	3.154	0.914
	-1.794	2.364	4.392	3.898	4.208	6.806	3.158	0.92
	-1.795	2.37	4.41	3.914	4.22	6.826	3.16	0.916
	-1.796	2.376	4.432	3.928	4.232	6.848	3.166	0.928
	-1.797	2.382	4.45	3.942	4.242	6.866	3.17	0.918
	-1.798	2.388	4.466	3.96	4.256	6.884	3.176	0.93
	-1.799	2.392	4.482	3.978	4.268	6.902	3.18	0.926
	-1.8	2.4	4.502	3.992	4.28	6.926	3.184	0.93
	-1.801	2.406	4.518	4.01	4.294	6.95	3.19	0.938
	-1.802	2.412	4.534	4.024	4.306	6.966	3.194	0.932
	-1.803	2.418	4.552	4.038	4.318	6.984	3.2	0.95
	-1.804	2.422	4.57	4.054	4.336	7.008	3.204	0.938
	-1.805	2.43	4.586	4.068	4.346	7.022	3.208	0.956
	-1.806	2.434	4.604	4.082	4.362	7.042	3.212	0.952
	-1.807	2.44	4.622	4.1	4.378	7.06	3.222	0.956
	-1.808	2.446	4.64	4.114	4.392	7.078	3.232	0.966
	-1.809	2.454	4.658	4.13	4.41	7.098	3.234	0.96
	-1.81	2.458	4.674	4.146	4.424	7.116	3.24	0.974
	-1.811	2.464	4.696	4.164	4.44	7.138	3.244	0.966
	-1.812	2.472	4.714	4.178	4.456	7.16	3.252	0.978
	-1.813	2.474	4.732	4.196	4.47	7.186	3.26	0.976
	-1.814	2.48	4.754	4.21	4.49	7.206	3.264	0.978
	-1.815	2.488	4.774	4.226	4.504	7.226	3.274	0.988
	-1.816	2.492	4.792	4.244	4.522	7.248	3.282	0.98
	-1.817	2.5	4.816	4.26	4.54	7.268	3.292	0.994
	-1.818	2.502	4.834	4.276	4.556	7.286	3.298	0.984
	-1.819	2.51	4.85	4.294	4.574	7.308	3.306	0.994
	-1.82	2.516	4.872	4.31	4.592	7.326	3.314	0.994
	-1.821	2.52	4.888	4.326	4.61	7.348	3.322	0.996
	-1.822	2.524	4.906	4.346	4.626	7.37	3.332	1.006
	-1.823	2.532	4.924	4.364	4.648	7.392	3.336	0.998
	-1.824	2.536	4.942	4.378	4.672	7.412	3.346	1.014
	-1.825	2.542	4.966	4.402	4.69	7.434	3.356	1.006
	-1.826	2.546	4.988	4.418	4.71	7.454	3.36	1.016
	-1.827	2.552	5.006	4.432	4.732	7.476	3.368	1.02
	-1.828	2.556	5.028	4.448	4.756	7.496	3.378	1.016
	-1.829	2.562	5.046	4.46	4.778	7.518	3.384	1.032
	-1.83	2.568	5.064	4.478	4.798	7.538	3.394	1.02
	-1.831	2.574	5.084	4.496	4.822	7.558	3.4	1.034
	-1.832	2.576	5.104	4.51	4.844	7.578	3.41	1.032
	-1.833	2.584	5.12	4.528	4.866	7.602	3.418	1.032
	-1.834	2.588	5.14	4.542	4.892	7.622	3.424	1.042
	-1.835	2.594	5.162	4.56	4.918	7.646	3.434	1.036
	-1.836	2.598	5.182	4.576	4.942	7.67	3.444	1.05
	-1.837	2.602	5.202	4.598	4.966	7.69	3.45	1.044
	-1.838	2.608	5.224	4.616	4.99	7.712	3.46	1.052
	-1.839	2.612	5.244	4.632	5.014	7.734	3.472	1.056
	-1.84	2.616	5.264	4.644	5.042	7.758	3.478	1.052
	-1.841	2.622	5.282	4.662	5.07	7.784	3.488	1.064
	-1.842	2.624	5.3	4.68	5.098	7.804	3.496	1.054
	-1.843	2.63	5.316	4.698	5.126	7.83	3.504	1.068
	-1.844	2.636	5.336	4.716	5.154	7.854	3.516	1.064
	-1.845	2.64	5.358	4.734	5.182	7.88	3.524	1.066
	-1.846	2.642	5.382	4.752	5.212	7.902	3.532	1.074
	-1.847	2.648	5.396	4.776	5.244	7.924	3.544	1.066
	-1.848	2.65	5.414	4.792	5.27	7.946	3.558	1.082
	-1.849	2.656	5.432	4.81	5.3	7.978	3.566	1.074
	-1.85	2.66	5.452	4.828	5.328	8.01	3.582	1.086
	-1.851	2.664	5.472	4.846	5.358	8.038	3.59	1.088
	-1.852	2.668	5.496	4.864	5.386	8.066	3.598	1.086
	-1.853	2.672	5.516	4.884	5.412	8.09	3.606	1.098
	-1.854	2.678	5.536	4.904	5.442	8.116	3.618	1.09
	-1.855	2.682	5.552	4.924	5.472	8.146	3.63	1.106
	-1.856	2.684	5.57	4.94	5.502	8.172	3.642	1.096
	-1.857	2.688	5.588	4.96	5.532	8.198	3.65	1.106
	-1.858	2.694	5.612	4.976	5.568	8.224	3.66	1.106
	-1.859	2.696	5.63	4.994	5.6	8.25	3.67	1.106
	-1.86	2.702	5.652	5.012	5.632	8.276	3.68	1.116
	-1.861	2.706	5.67	5.032	5.67	8.298	3.694	1.112
	-1.862	2.712	5.69	5.05	5.708	8.324	3.708	1.126
	-1.863	2.716	5.712	5.07	5.742	8.348	3.718	1.116
	-1.864	2.718	5.736	5.09	5.778	8.372	3.728	1.132
	-1.865	2.724	5.76	5.116	5.808	8.396	3.744	1.124
	-1.866	2.726	5.796	5.138	5.84	8.428	3.756	1.136
	-1.867	2.732	5.816	5.156	5.876	8.456	3.768	1.136
	-1.868	2.736	5.836	5.178	5.912	8.49	3.782	1.138
	-1.869	2.742	5.856	5.2	5.942	8.516	3.794	1.146
	-1.87	2.746	5.876	5.22	5.978	8.546	3.804	1.142
	-1.871	2.75	5.896	5.24	6.016	8.574	3.818	1.156
	-1.872	2.754	5.916	5.262	6.05	8.604	3.828	1.146
	-1.873	2.764	5.934	5.284	6.088	8.636	3.84	1.16
	-1.874	2.77	5.954	5.304	6.13	8.662	3.852	1.158
	-1.875	2.774	6.004	5.324	6.166	8.69	3.866	1.162
	-1.876	2.78	6.026	5.342	6.208	8.72	3.88	1.168
	-1.877	2.782	6.046	5.364	6.246	8.754	3.896	1.166
	-1.878	2.788	6.07	5.384	6.288	8.782	3.908	1.18
	-1.879	2.796	6.09	5.406	6.328	8.812	3.918	1.172
	-1.88	2.798	6.108	5.422	6.368	8.838	3.938	1.186
	-1.881	2.806	6.128	5.444	6.406	8.874	3.948	1.184
	-1.882	2.812	6.152	5.464	6.446	8.904	3.96	1.186
	-1.883	2.818	6.17	5.486	6.488	8.938	3.976	1.196
	-1.884	2.824	6.19	5.508	6.524	8.97	3.992	1.19
	-1.885	2.83	6.212	5.532	6.564	9	4.004	1.206
	-1.886	2.838	6.234	5.582	6.604	9.03	4.018	1.194
	-1.887	2.846	6.254	5.602	6.648	9.062	4.032	1.21
	-1.888	2.852	6.278	5.624	6.692	9.092	4.044	1.204
	-1.889	2.86	6.302	5.658	6.738	9.13	4.06	1.21
	-1.89	2.866	6.322	5.686	6.78	9.162	4.08	1.214
	-1.891	2.872	6.348	5.708	6.82	9.194	4.092	1.212
	-1.892	2.882	6.368	5.734	6.864	9.224	4.108	1.224
	-1.893	2.89	6.388	5.756	6.908	9.254	4.124	1.218
	-1.894	2.898	6.408	5.778	6.956	9.288	4.146	1.232
	-1.895	2.91	6.43	5.8	7.002	9.322	4.166	1.226
	-1.896	2.92	6.454	5.82	7.05	9.356	4.192	1.24
	-1.897	2.93	6.474	5.844	7.096	9.388	4.208	1.238
	-1.898	2.936	6.494	5.866	7.146	9.416	4.22	1.24
	-1.899	2.944	6.518	5.89	7.194	9.448	4.236	1.25
	-1.9	2.954	6.544	5.914	7.24	9.48	4.256	1.244
	-1.901	2.966	6.562	5.936	7.29	9.514	4.272	1.26
	-1.902	2.976	6.586	5.962	7.338	9.546	4.286	1.248
	-1.903	2.99	6.608	5.988	7.39	9.58	4.306	1.266
	-1.904	3	6.628	6.014	7.44	9.616	4.322	1.258
	-1.905	3.01	6.654	6.038	7.492	9.652	4.342	1.268
	-1.906	3.022	6.676	6.06	7.542	9.684	4.36	1.27
	-1.907	3.034	6.702	6.086	7.594	9.72	4.38	1.274
	-1.908	3.046	6.73	6.106	7.65	9.758	4.402	1.282
	-1.909	3.06	6.752	6.136	7.704	9.794	4.422	1.278
	-1.91	3.072	6.776	6.16	7.76	9.832	4.444	1.292
	-1.911	3.086	6.8	6.188	7.814	9.962	4.468	1.282
	-1.912	3.098	6.822	6.212	7.868	10.008	4.486	1.296
	-1.913	3.114	6.848	6.236	7.922	10.044	4.506	1.29
	-1.914	3.128	6.874	6.262	7.978	10.078	4.526	1.3
	-1.915	3.14	6.904	6.288	8.038	10.118	4.546	1.3
	-1.916	3.156	6.932	6.32	8.094	10.15	4.568	1.302
	-1.917	3.172	6.958	6.342	8.15	10.182	4.588	1.312
	-1.918	3.188	6.984	6.368	8.208	10.222	4.614	1.306
	-1.919	3.204	7.004	6.396	8.264	10.26	4.636	1.324
	-1.92	3.22	7.028	6.424	8.32	10.296	4.656	1.318
	-1.921	3.238	7.058	6.45	8.374	10.334	4.68	1.33
	-1.922	3.256	7.082	6.476	8.432	10.372	4.702	1.324
	-1.923	3.274	7.104	6.504	8.5	10.408	4.726	1.334
	-1.924	3.294	7.124	6.53	8.566	10.448	4.754	1.334
	-1.925	3.31	7.148	6.56	8.636	10.488	4.782	1.336
	-1.926	3.326	7.174	6.586	8.7	10.528	4.808	1.344
	-1.927	3.344	7.2	6.62	8.764	10.574	4.834	1.338
	-1.928	3.364	7.224	6.646	8.834	10.612	4.856	1.354
	-1.929	3.382	7.252	6.676	8.898	10.65	4.884	1.346
	-1.93	3.402	7.278	6.706	8.966	10.686	4.91	1.362
	-1.931	3.422	7.302	6.738	9.038	10.724	4.938	1.36
	-1.932	3.444	7.326	6.768	9.11	10.764	4.966	1.366
	-1.933	3.464	7.356	6.8	9.18	10.804	4.99	1.372
	-1.934	3.484	7.39	6.828	9.252	10.844	5.016	1.374
	-1.935	3.506	7.418	6.864	9.322	10.888	5.046	1.386
	-1.936	3.53	7.448	6.89	9.394	10.928	5.074	1.378
	-1.937	3.552	7.474	6.922	9.47	10.972	5.102	1.394
	-1.938	3.576	7.498	6.952	9.542	11.012	5.138	1.386
	-1.939	3.598	7.528	6.984	9.618	11.054	5.17	1.402
	-1.94	3.626	7.556	7.014	9.694	11.096	5.2	1.398
	-1.941	3.646	7.576	7.054	9.778	11.138	5.232	1.404
	-1.942	3.674	7.608	7.084	9.888	11.176	5.262	1.41
	-1.943	3.7	7.644	7.114	9.978	11.22	5.296	1.408
	-1.944	3.726	7.678	7.144	10.054	11.264	5.326	1.422
	-1.945	3.754	7.708	7.182	10.136	11.312	5.356	1.412
	-1.946	3.78	7.738	7.218	10.224	11.358	5.388	1.43
	-1.947	3.806	7.764	7.254	10.31	11.396	5.42	1.424
	-1.948	3.834	7.794	7.288	10.396	11.434	5.458	1.438
	-1.949	3.862	7.822	7.326	10.482	11.476	5.492	1.436
	-1.95	3.89	7.854	7.358	10.574	11.514	5.522	1.436
	-1.951	3.918	7.884	7.398	10.664	11.556	5.562	1.446
	-1.952	3.95	7.916	7.43	10.756	11.606	5.596	1.44
	-1.953	3.98	7.948	7.464	10.854	11.65	5.634	1.454
	-1.954	4.012	7.99	7.504	10.946	11.686	5.666	1.448
	-1.955	4.044	8.022	7.542	11.036	11.724	5.706	1.46
	-1.956	4.076	8.054	7.576	11.132	11.768	5.746	1.464
	-1.957	4.106	8.082	7.612	11.228	11.808	5.782	1.47
	-1.958	4.138	8.118	7.674	11.322	11.854	5.822	1.478
	-1.959	4.172	8.148	7.72	11.416	11.894	5.86	1.472
	-1.96	4.206	8.182	7.758	11.516	11.938	5.898	1.492
	-1.961	4.24	8.214	7.8	11.614	12	5.936	1.484
	-1.962	4.274	8.242	7.84	11.712	12.05	5.978	1.496
	-1.963	4.31	8.276	7.886	11.808	12.106	6.02	1.494
	-1.964	4.346	8.314	7.928	11.94	12.152	6.064	1.498
	-1.965	4.384	8.348	7.986	12.058	12.192	6.106	1.506
	-1.966	4.42	8.382	8.02	12.166	12.236	6.15	1.5
	-1.967	4.458	8.42	8.062	12.272	12.28	6.19	1.516
	-1.968	4.492	8.462	8.104	12.378	12.32	6.228	1.504
	-1.969	4.53	8.504	8.152	12.48	12.362	6.274	1.518
	-1.97	4.568	8.542	8.202	12.578	12.406	6.314	1.514
	-1.971	4.602	8.588	8.25	12.682	12.448	6.364	1.522
	-1.972	4.644	8.624	8.3	12.802	12.49	6.414	1.524
	-1.973	4.684	8.664	8.34	12.916	12.538	6.452	1.526
	-1.974	4.726	8.706	8.384	13.032	12.582	6.494	1.54
	-1.975	4.77	8.752	8.43	13.146	12.624	6.536	1.53
	-1.976	4.812	8.802	8.476	13.27	12.666	6.58	1.55
	-1.977	4.86	8.846	8.528	13.386	12.71	6.628	1.54
	-1.978	4.904	8.888	8.578	13.5	12.75	6.672	1.554
	-1.979	4.952	8.926	8.642	13.628	12.796	6.716	1.556
	-1.98	4.994	8.966	8.692	13.76	12.842	6.766	1.562
	-1.981	5.04	9.014	8.738	13.876	12.892	6.814	1.57
	-1.982	5.09	9.06	8.788	13.994	12.94	6.86	1.566
	-1.983	5.142	9.108	8.844	14.11	12.98	6.906	1.582
	-1.984	5.194	9.154	8.898	14.228	13.028	6.95	1.574
	-1.985	5.246	9.196	8.954	14.348	13.084	6.998	1.588
	-1.986	5.294	9.24	9.012	14.474	13.126	7.044	1.584
	-1.987	5.342	9.288	9.074	14.602	13.174	7.09	1.59
	-1.988	5.394	9.334	9.134	14.738	13.226	7.136	1.596
	-1.989	5.446	9.38	9.19	14.858	13.282	7.186	1.594
	-1.99	5.5	9.428	9.25	14.99	13.33	7.234	1.61
	-1.991	5.556	9.478	9.31	15.112	13.38	7.288	1.602
	-1.992	5.614	9.524	9.366	15.24	13.428	7.342	1.618
	-1.993	5.672	9.574	9.426	15.362	13.498	7.396	1.616
	-1.994	5.732	9.626	9.488	15.486	13.568	7.45	1.62
	-1.995	5.79	9.684	9.554	15.616	13.626	7.496	1.632
	-1.996	5.852	9.74	9.618	15.76	13.698	7.542	1.634
	-1.997	5.91	9.792	9.68	15.886	13.76	7.588	1.652
	-1.998	5.972	9.85	9.752	16.018	13.808	7.63	1.642
	-1.999	6.034	9.91	9.82	16.15	13.86	7.68	1.658
	-2	6.098	9.972	9.886	16.284	13.92	7.728	1.656
	-2.001	6.164	10.036	9.952	16.42	14.002	7.776	1.658
	-2.002	6.23	10.096	10.018	16.57	14.06	7.826	1.67
	-2.003	6.296	10.158	10.086	16.712	14.122	7.872	1.664
	-2.004	6.364	10.212	10.156	16.842	14.186	7.926	1.68
	-2.005	6.43	10.268	10.224	16.988	14.244	7.972	1.674
	-2.006	6.496	10.332	10.298	17.126	14.308	8.028	1.69
	-2.007	6.564	10.392	10.366	17.264	14.366	8.08	1.686
	-2.008	6.638	10.46	10.438	17.402	14.426	8.13	1.692
	-2.009	6.712	10.518	10.51	17.544	14.49	8.18	1.696
	-2.01	6.784	10.588	10.588	17.686	14.548	8.24	1.69
	-2.011	6.856	10.658	10.664	17.828	14.614	8.29	1.708
	-2.012	6.928	10.722	10.744	17.984	14.676	8.34	1.698
	-2.013	6.998	10.78	10.816	18.124	14.742	8.388	1.714
	-2.014	7.072	10.844	10.892	18.266	14.808	8.44	1.712
	-2.015	7.146	10.914	10.97	18.418	14.876	8.498	1.718
	-2.016	7.224	10.982	11.052	18.556	14.944	8.554	1.724
	-2.017	7.298	11.042	11.136	18.698	15.02	8.612	1.718
	-2.018	7.374	11.112	11.206	18.84	15.088	8.67	1.734
	-2.019	7.452	11.174	11.284	18.982	15.156	8.726	1.724
	-2.02	7.528	11.238	11.364	19.124	15.23	8.78	1.744
	-2.021	7.602	11.3	11.446	19.268	15.3	8.834	1.742
	-2.022	7.68	11.366	11.534	19.434	15.376	8.892	1.746
	-2.023	7.756	11.426	11.614	19.576	15.452	8.946	1.756
	-2.024	7.832	11.494	11.702	19.722	15.526	9.002	1.756
	-2.025	7.91	11.56	11.782	19.868	15.604	9.062	1.772
	-2.026	7.99	11.628	11.854	20.02	15.686	9.128	1.764
	-2.027	8.07	11.692	11.938	20.18	15.76	9.196	1.786
	-2.028	8.15	11.762	12.022	20.34	15.832	9.258	1.786
	-2.029	8.226	11.83	12.108	20.5	15.912	9.316	1.788
	-2.03	8.302	11.898	12.19	20.66	15.996	9.382	1.8
	-2.031	8.376	11.958	12.268	20.8	16.076	9.444	1.794
	-2.032	8.448	12.03	12.348	20.96	16.152	9.512	1.812
	-2.033	8.53	12.104	12.432	21.1	16.236	9.58	1.804
	-2.034	8.612	12.168	12.51	21.24	16.32	9.648	1.822
	-2.035	8.692	12.238	12.596	21.4	16.406	9.722	1.82
	-2.036	8.772	12.31	12.682	21.56	16.498	9.79	1.82
	-2.037	8.848	12.376	12.762	21.72	16.588	9.862	1.832
	-2.038	8.926	12.444	12.856	21.88	16.668	9.938	1.826
	-2.039	9.002	12.528	12.938	22.04	16.746	10.008	1.842
	-2.04	9.084	12.594	13.026	22.18	16.832	10.08	1.836
	-2.041	9.166	12.662	13.112	22.34	16.93	10.152	1.866
	-2.042	9.242	12.732	13.192	22.52	17.012	10.224	1.862
	-2.043	9.318	12.808	13.276	22.68	17.1	10.296	1.866
	-2.044	9.398	12.87	13.36	22.84	17.18	10.372	1.872
	-2.045	9.472	12.938	13.432	23	17.26	10.45	1.868
	-2.046	9.55	13.012	13.516	23.16	17.342	10.538	1.886
	-2.047	9.626	13.078	13.6	23.32	17.43	10.62	1.88
	-2.048	9.702	13.142	13.672	23.48	17.516	10.698	1.896
	-2.049	9.782	13.202	13.75	23.62	17.6	10.78	1.894
	-2.05	9.858	13.262	13.828	23.78	17.678	10.862	1.902
	-2.051	9.936	13.322	13.904	23.94	17.76	10.944	1.912
	-2.052	10.014	13.38	13.984	24.08	17.84	11.028	1.908
	-2.053	10.082	13.44	14.068	24.24	17.92	11.114	1.926
	-2.054	10.152	13.508	14.146	24.4	18.004	11.194	1.916
	-2.055	10.226	13.576	14.228	24.58	18.078	11.274	1.932
	-2.056	10.296	13.644	14.3	24.74	18.156	11.376	1.93
	-2.057	10.37	13.704	14.376	24.9	18.236	11.478	1.942
	-2.058	10.442	13.762	14.452	25.04	18.31	11.57	1.942
	-2.059	10.514	13.828	14.534	25.2	18.396	11.666	1.944
	-2.06	10.594	13.892	14.618	25.4	18.478	11.762	1.96
	-2.061	10.662	13.954	14.692	25.56	18.546	11.854	1.952
	-2.062	10.732	14.016	14.77	25.72	18.628	11.952	1.97
	-2.063	10.806	14.076	14.85	25.88	18.716	12.05	1.962
	-2.064	10.876	14.142	14.926	26.06	18.798	12.148	1.976
	-2.065	10.95	14.204	15	26.28	18.872	12.25	1.976
	-2.066	11.028	14.272	15.086	26.5	18.946	12.348	1.986
	-2.067	11.1	14.352	15.162	26.66	19.034	12.446	1.992
	-2.068	11.17	14.414	15.244	26.84	19.108	12.546	1.99
	-2.069	11.238	14.48	15.31	27.02	19.178	12.646	2
	-2.07	11.31	14.55	15.382	27.18	19.26	12.752	1.994
	-2.071	11.382	14.61	15.47	27.36	19.338	12.868	2
	-2.072	11.454	14.672	15.548	27.66	19.404	12.966	1.994
	-2.073	11.526	14.746	15.632	27.88	19.47	13.07	2.04
	-2.074	11.598	14.816	15.702	28.06	19.534	13.18	2.04
	-2.075	11.664	14.868	15.772	28.22	19.606	13.292	2.06
	-2.076	11.736	14.932	15.84	28.38	19.672	13.404	2.06
	-2.077	11.804	14.998	15.912	28.56	19.742	13.516	2.06
	-2.078	11.874	15.06	15.982	28.72	19.82	13.636	2.06
	-2.079	11.94	15.116	16.06	28.9	19.896	13.748	2.06
	-2.08	12.016	15.174	16.138	29.06	19.966	13.858	2.08
	-2.081	12.086	15.242	16.208	29.2	20.04	13.97	2.06
	-2.082	12.152	15.306	16.278	29.36	20.08	14.09	2.08
	-2.083	12.218	15.362	16.352	29.52	20.16	14.204	2.08
	-2.084	12.286	15.416	16.424	29.66	20.2	14.348	2.08
	-2.085	12.348	15.472	16.496	29.82	20.28	14.484	2.1
	-2.086	12.416	15.544	16.572	29.98	20.36	14.604	2.08
	-2.087	12.484	15.604	16.636	30.14	20.44	14.732	2.1
	-2.088	12.544	15.658	16.696	30.32	20.5	14.854	2.1
	-2.089	12.618	15.718	16.81	30.48	20.6	14.978	2.12
	-2.09	12.69	15.774	16.896	30.64	20.66	15.102	2.1
	-2.091	12.756	15.826	16.968	30.8	20.74	15.236	2.12
	-2.092	12.818	15.882	17.042	30.96	20.82	15.358	2.12
	-2.093	12.886	15.938	17.11	31.12	20.88	15.478	2.12
	-2.094	12.95	15.994	17.186	31.28	20.94	15.602	2.14
	-2.095	13.016	16.052	17.262	31.46	21.04	15.722	2.14
	-2.096	13.078	16.112	17.322	31.66	21.2	15.844	2.16
	-2.097	13.148	16.184	17.398	31.8	21.3	15.962	2.14
	-2.098	13.208	16.25	17.464	31.96	21.36	16.088	2.16
	-2.099	13.282	16.314	17.528	32.12	21.42	16.208	2.16
	-2.1	13.342	16.386	17.608	32.3	21.5	16.328	2.16
	-2.101	13.398	16.454	17.688	32.44	21.58	16.458	2.18
	-2.102	13.458	16.516	17.756	32.6	21.64	16.586	2.16
	-2.103	13.52	16.574	17.822	32.74	21.7	16.702	2.2
	-2.104	13.578	16.646	17.89	32.9	21.76	16.812	2.18
	-2.105	13.64	16.71	17.962	33.06	21.82	16.928	2.2
	-2.106	13.708	16.758	18.028	33.2	21.9	17.04	2.2
	-2.107	13.782	16.808	18.106	33.34	21.96	17.148	2.22
	-2.108	13.842	16.864	18.176	33.48	22.02	17.244	2.22
	-2.109	13.896	16.934	18.238	33.62	22.1	17.338	2.22
	-2.11	13.958	16.99	18.3	33.74	22.16	17.446	2.24
	-2.111	14.014	17.052	18.374	33.88	22.22	17.54	2.22
	-2.112	14.066	17.1	18.45	34	22.3	17.638	2.24
	-2.113	14.122	17.17	18.53	34.14	22.36	17.73	2.24
	-2.114	14.18	17.224	18.598	34.28	22.42	17.808	2.24
	-2.115	14.254	17.282	18.666	34.4	22.5	17.89	2.26
	-2.116	14.32	17.34	18.732	34.52	22.6	17.968	2.26
	-2.117	14.376	17.4	18.794	34.64	22.72	18.046	2.28
	-2.118	14.44	17.466	18.862	34.76	22.8	18.124	2.26
	-2.119	14.514	17.536	18.93	34.88	22.86	18.192	2.28
	-2.12	14.6	17.606	18.998	35	22.92	18.262	2.28
	-2.121	14.678	17.672	19.078	35.14	23	18.326	2.3
	-2.122	14.746	17.74	19.142	35.24	23.06	18.388	2.3
	-2.123	14.804	17.802	19.206	35.36	23.12	18.448	2.3
	-2.124	14.876	17.862	19.288	35.44	23.18	18.51	2.32
	-2.125	14.938	17.932	19.386	35.54	23.24	18.564	2.3
	-2.126	15.004	17.99	19.46	35.66	23.32	18.614	2.32
	-2.127	15.064	18.052	19.538	35.74	23.38	18.66	2.32
	-2.128	15.122	18.122	19.616	35.82	23.48	18.706	2.34
	-2.129	15.198	18.186	19.686	35.92	23.54	18.748	2.32
	-2.13	15.26	18.248	19.772	35.98	23.6	18.79	2.34
	-2.131	15.312	18.324	19.85	36.06	23.66	18.828	2.34
	-2.132	15.376	18.382	19.926	36.14	23.74	18.874	2.36
	-2.133	15.43	18.44	19.996	36.22	23.8	18.914	2.38
	-2.134	15.506	18.504	20.06	36.3	23.88	18.938	2.38
	-2.135	15.58	18.57	20.14	36.36	23.94	18.972	2.4
	-2.136	15.644	18.634	20.2	36.44	24.02	19.006	2.4
	-2.137	15.702	18.71	20.28	36.48	24.1	19.032	2.42
	-2.138	15.758	18.778	20.34	36.56	24.16	19.052	2.4
	-2.139	15.812	18.85	20.42	36.62	24.22	19.076	2.42
	-2.14	15.868	18.938	20.5	36.68	24.3	19.092	2.42
	-2.141	15.906	19.008	20.58	36.72	24.38	19.12	2.42
	-2.142	15.978	19.078	20.66	36.76	24.44	19.15	2.44
	-2.143	16.048	19.152	20.76	36.84	24.52	19.186	2.42
	-2.144	16.104	19.224	20.84	36.9	24.6	19.218	2.44
	-2.145	16.176	19.294	20.94	36.94	24.68	19.236	2.44
	-2.146	16.238	19.362	21.02	37	24.8	19.258	2.46
	-2.147	16.296	19.47	21.1	37.02	24.9	19.286	2.46
	-2.148	16.376	19.59	21.18	37.18	24.98	19.346	2.46
	-2.149	16.424	19.66	21.26	37.34	25.08	19.366	2.46
	-2.15	16.474	19.724	21.34	37.42	25.16	19.386	2.48
	-2.151	16.568	19.794	21.42	37.44	25.24	19.404	2.48
	-2.152	16.626	19.868	21.52	37.46	25.32	19.428	2.48
	-2.153	16.696	19.948	21.62	37.48	25.42	19.448	2.5
	-2.154	16.778	20.02	21.68	37.5	25.48	19.47	2.5
	-2.155	16.84	20.1	21.78	37.52	25.56	19.496	2.52
	-2.156	16.906	20.18	21.86	37.56	25.62	19.522	2.52
	-2.157	16.964	20.28	21.94	37.58	25.7	19.552	2.54
	-2.158	17.008	20.36	22.04	37.58	25.8	19.576	2.56
	-2.159	17.068	20.44	22.12	37.6	25.88	19.632	2.58
	-2.16	17.134	20.52	22.2	37.62	25.96	19.688	2.58
	-2.161	17.212	20.62	22.28	37.68	26.04	19.716	2.58
	-2.162	17.29	20.7	22.38	37.72	26.14	19.744	2.6
	-2.163	17.34	20.78	22.46	37.74	26.22	19.782	2.6
	-2.164	17.412	20.86	22.56	37.8	26.28	19.816	2.62
	-2.165	17.466	20.94	22.66	37.84	26.38	19.846	2.62
	-2.166	17.568	21.04	22.78	37.88	26.46	19.884	2.64
	-2.167	17.658	21.16	22.88	37.9	26.56	19.92	2.64
	-2.168	17.762	21.24	22.96	37.94	26.66	19.966	2.64
	-2.169	17.882	21.34	23.04	37.94	26.86	20.02	2.66
	-2.17	17.94	21.42	23.14	37.98	27.1	20.08	2.66
	-2.171	17.99	21.52	23.24	38.06	27.22	20.12	2.68
	-2.172	18.06	21.62	23.34	38.12	27.3	20.18	2.68
	-2.173	18.128	21.72	23.42	38.14	27.38	20.22	2.7
	-2.174	18.2	21.82	23.52	38.16	27.48	20.26	2.7
	-2.175	18.304	21.92	23.62	38.18	27.56	20.3	2.72
	-2.176	18.39	22.02	23.72	38.2	27.66	20.34	2.72
	-2.177	18.458	22.12	23.82	38.26	27.78	20.42	2.72
	-2.178	18.506	22.22	23.9	38.28	27.9	20.46	2.74
	-2.179	18.584	22.34	24	38.32	27.98	20.52	2.74
	-2.18	18.628	22.46	24.1	38.32	28.08	20.58	2.78
	-2.181	18.68	22.56	24.2	38.34	28.16	20.64	2.8
	-2.182	18.742	22.68	24.3	38.34	28.24	20.7	2.78
	-2.183	18.806	22.8	24.48	38.36	28.34	20.76	2.78
	-2.184	18.876	22.9	24.58	38.38	28.42	20.82	2.8
	-2.185	18.956	23.02	24.7	38.4	28.52	20.88	2.8
	-2.186	19.048	23.14	24.8	38.46	28.6	20.94	2.8
	-2.187	19.124	23.26	24.9	38.48	28.7	21.02	2.82
	-2.188	19.194	23.38	25	38.52	28.78	21.08	2.82
	-2.189	19.266	23.5	25.1	38.56	28.88	21.16	2.84
	-2.19	19.33	23.64	25.24	38.6	28.98	21.22	2.84
	-2.191	19.388	23.74	25.34	38.64	29.08	21.3	2.86
	-2.192	19.452	23.88	25.44	38.66	29.16	21.38	2.86
	-2.193	19.508	24	25.54	38.68	29.24	21.44	2.86
	-2.194	19.554	24.12	25.66	38.7	29.34	21.52	2.88
	-2.195	19.602	24.24	25.76	38.72	29.44	21.6	2.88
	-2.196	19.636	24.38	25.88	38.74	29.54	21.7	2.9
	-2.197	19.69	24.54	26	38.78	29.72	21.78	2.9
	-2.198	19.946	24.7	26.1	38.8	29.86	21.86	2.92
	-2.199	20.16	24.86	26.22	38.86	29.96	21.94	2.9
	-2.2	20.36	24.98	26.34	38.9	30.08	22.02	2.94
	-2.201	20.46	25.12	26.46	38.96	30.22	22.1	2.92
	-2.202	20.52	25.26	26.56	39.06	30.34	22.2	2.96
	-2.203	20.54	25.4	26.68	39.1	30.46	22.3	2.96
	-2.204	20.58	25.54	26.78	39.14	30.56	22.4	2.96
	-2.205	20.66	25.68	26.9	39.18	30.7	22.5	2.98
	-2.206	20.74	25.82	27.02	39.22	30.82	22.6	2.98
	-2.207	20.84	25.96	27.12	39.28	30.92	22.7	3
	-2.208	20.9	26.1	27.24	39.32	31.02	22.8	3
	-2.209	21	26.26	27.36	39.38	31.12	22.92	3.02
	-2.21	21.12	26.42	27.48	39.44	31.22	23.06	3.04
	-2.211	21.2	26.58	27.6	39.54	31.32	23.16	3.06
	-2.212	21.22	26.72	27.74	39.58	31.42	23.26	3.08
	-2.213	21.22	26.88	27.84	39.66	31.52	23.36	3.1
	-2.214	21.26	27.02	27.98	39.72	31.64	23.48	3.1
	-2.215	21.32	27.16	28.12	39.76	31.78	23.56	3.1
	-2.216	21.38	27.32	28.24	39.82	31.94	23.7	3.12
	-2.217	21.46	27.46	28.38	39.9	32.1	23.82	3.12
	-2.218	21.56	27.64	28.48	39.96	32.22	23.94	3.14
	-2.219	21.66	27.8	28.6	40.02	32.36	24.06	3.16
	-2.22	21.72	27.96	28.74	40.12	32.48	24.16	3.16
	-2.221	21.78	28.12	28.86	40.32	32.58	24.28	3.18
	-2.222	21.8	28.28	29	40.44	32.74	24.42	3.2
	-2.223	21.82	28.46	29.12	40.6	32.86	24.54	3.22
	-2.224	21.86	28.62	29.26	40.9	32.98	24.68	3.22
	-2.225	21.9	28.78	29.4	41.02	33.14	24.82	3.24
	-2.226	21.96	28.96	29.54	41.1	33.3	24.96	3.26
	-2.227	22.06	29.12	29.66	41.18	33.46	25.12	3.26
	-2.228	22.14	29.28	29.78	41.26	33.6	25.28	3.28
	-2.229	22.22	29.44	29.92	41.36	33.86	25.44	3.32
	-2.23	22.3	29.6	30.06	41.46	34.06	25.6	3.36
	-2.231	22.34	29.76	30.22	41.54	34.22	25.76	3.36
	-2.232	22.36	29.92	30.42	41.62	34.36	25.92	3.38
	-2.233	22.4	30.08	30.56	41.72	34.5	26.06	3.38
	-2.234	22.4	30.24	30.7	41.84	34.64	26.24	3.4
	-2.235	22.44	30.4	30.86	41.94	34.78	26.4	3.42
	-2.236	22.52	30.56	31.02	42.08	34.94	26.6	3.42
	-2.237	22.54	30.72	31.16	42.18	35.06	26.78	3.46
	-2.238	22.76	30.9	31.3	42.3	35.22	26.94	3.46
	-2.239	23	31.08	31.44	42.4	35.36	27.12	3.48
	-2.24	23.14	31.24	31.6	42.5	35.5	27.28	3.5
	-2.241	23.16	31.4	31.74	42.6	35.66	27.46	3.5
	-2.242	23.24	31.58	31.9	42.72	35.84	27.62	3.54
	-2.243	23.26	31.74	32.06	42.86	36	27.8	3.54
	-2.244	23.24	31.9	32.22	42.96	36.16	27.98	3.56
	-2.245	23.32	32.08	32.38	43.1	36.34	28.14	3.56
	-2.246	23.38	32.24	32.54	43.26	36.52	28.34	3.6
	-2.247	23.42	32.4	32.68	43.38	36.7	28.52	3.6
	-2.248	23.44	32.56	32.86	43.5	36.86	28.7	3.62
	-2.249	23.48	32.72	33.02	43.64	37.02	28.9	3.66
	-2.25	23.52	32.88	33.18	43.76	37.18	29.1	3.66
	-2.251	23.58	33.04	33.34	43.88	37.36	29.28	3.68
	-2.252	23.66	33.22	33.5	44.04	37.54	29.5	3.68
	-2.253	23.74	33.38	33.64	44.16	37.7	29.76	3.7
	-2.254	23.82	33.54	33.78	44.28	37.88	29.96	3.72
	-2.255	23.88	33.7	33.94	44.44	38.1	30.16	3.74
	-2.256	23.94	33.86	34.08	44.6	38.32	30.38	3.76
	-2.257	23.98	34.02	34.22	44.74	38.48	30.62	3.76
	-2.258	24	34.2	34.38	44.88	38.66	30.88	3.8
	-2.259	24.1	34.36	34.56	45.02	38.82	31.08	3.8
	-2.26	24.2	34.54	34.72	45.16	39	31.28	3.84
	-2.261	24.26	34.68	34.88	45.34	39.2	31.5	3.84
	-2.262	24.32	34.86	35.02	45.52	39.4	31.72	3.86
	-2.263	24.4	35.04	35.2	45.78	39.66	31.96	3.88
	-2.264	24.54	35.18	35.36	45.96	39.94	32.18	3.9
	-2.265	24.58	35.34	35.52	46.12	40.16	32.42	3.92
	-2.266	24.6	35.48	35.68	46.26	40.36	32.66	3.92
	-2.267	24.64	35.64	35.84	46.42	40.52	32.9	3.94
	-2.268	24.78	35.8	36.02	46.66	40.76	33.14	3.96
	-2.269	24.92	35.94	36.18	46.84	40.96	33.36	3.98
	-2.27	25.14	36.1	36.32	47.04	41.16	33.6	3.98
	-2.271	25.38	36.26	36.5	47.26	41.36	33.86	4
	-2.272	25.46	36.44	36.66	47.48	41.6	34.1	4.02
	-2.273	25.52	36.62	36.82	47.7	41.84	34.36	4.04
	-2.274	25.72	36.8	36.98	47.94	42.02	34.62	4.04
	-2.275	25.8	36.96	37.18	48.32	42.24	34.88	4.06
	-2.276	25.84	37.14	37.34	48.56	42.46	35.12	4.14
	-2.277	25.92	37.3	37.5	48.8	42.66	35.38	4.16
	-2.278	26.08	37.44	37.68	49.06	42.94	35.64	4.2
	-2.279	26.1	37.6	37.86	49.3	43.22	35.9	4.2
	-2.28	26.22	37.78	38.04	49.62	43.44	36.2	4.24
	-2.281	26.3	37.94	38.22	49.84	43.72	36.48	4.24
	-2.282	26.36	38.08	38.38	50.02	43.96	36.78	4.26
	-2.283	26.38	38.24	38.54	50.18	44.18	37.02	4.28
	-2.284	26.44	38.44	38.72	50.36	44.38	37.3	4.3
	-2.285	26.56	38.62	38.88	50.6	44.6	37.62	4.32
	-2.286	26.64	38.8	39.06	50.86	44.82	37.96	4.34
	-2.287	26.68	38.96	39.24	51.12	45.04	38.24	4.38
	-2.288	26.76	39.12	39.4	51.34	45.26	38.54	4.36
	-2.289	26.88	39.3	39.56	51.54	45.54	38.84	4.38
	-2.29	26.96	39.48	39.76	51.74	45.78	39.12	4.4
	-2.291	27.1	39.62	39.96	51.94	46.06	39.4	4.42
	-2.292	27.18	39.76	40.16	52.16	46.28	39.68	4.44
	-2.293	27.3	39.9	40.3	52.44	46.54	39.96	4.44
	-2.294	27.48	40.1	40.46	52.66	46.8	40.24	4.46
	-2.295	27.58	40.26	40.66	52.9	47.06	40.54	4.46
	-2.296	27.64	40.42	40.86	53.14	47.32	40.82	4.48
	-2.297	27.66	40.6	41	53.36	47.58	41.12	4.5
	-2.298	27.76	40.74	41.18	53.56	47.8	41.42	4.52
	-2.299	28.1	40.9	41.38	53.78	48.16	41.7	4.56
	-2.3	28.28	41.08	41.54	54	48.48	42	4.58
	-2.301	28.36	41.24	41.7	54.2	48.7	42.34	4.6
	-2.302	28.42	41.4	41.88	54.42	48.98	42.64	4.6
	-2.303	28.52	41.56	42.06	54.66	49.22	42.92	4.64
	-2.304	28.62	41.7	42.26	54.94	49.52	43.24	4.64
	-2.305	28.72	41.86	42.5	55.2	49.78	43.56	4.66
	-2.306	28.86	42	42.76	55.44	50.04	43.86	4.68
	-2.307	28.96	42.14	42.92	55.68	50.28	44.16	4.72
	-2.308	29.08	42.32	43.16	55.94	50.56	44.46	4.78
	-2.309	29.24	42.5	43.32	56.24	50.82	44.74	4.8
	-2.31	29.34	42.68	43.48	56.54	51.08	45.06	4.82
	-2.311	29.58	42.9	43.68	56.88	51.36	45.38	4.82
	-2.312	30.26	43.06	43.88	57.14	51.68	45.68	4.86
	-2.313	30.66	43.26	44.06	57.38	51.96	45.98	4.86
	-2.314	30.76	43.46	44.2	57.66	52.24	46.36	4.9
	-2.315	30.86	43.64	44.38	58	52.74	46.74	4.88
	-2.316	31.06	43.78	44.6	58.26	53.2	47.04	4.92
	-2.317	31.28	43.94	44.8	58.5	53.56	47.38	4.94
	-2.318	31.4	44.1	45	58.74	53.9	47.68	4.96
	-2.319	31.5	44.24	45.22	59.06	54.34	48	4.98
	-2.32	31.72	44.4	45.5	59.34	54.94	48.32	5
	-2.321	31.94	44.56	45.7	59.66	55.38	48.62	5.02
	-2.322	32	44.72	45.9	59.9	55.58	48.92	5.04
	-2.323	32.1	44.88	46.08	60.14	55.82	49.24	5.08
	-2.324	32.28	45.06	46.28	60.4	56.16	49.58	5.1
	-2.325	32.46	45.2	46.46	60.72	56.58	49.92	5.14
	-2.326	32.6	45.36	46.7	61.04	56.9	50.26	5.16
	-2.327	32.74	45.54	46.92	61.4	57.24	50.56	5.18
	-2.328	32.92	45.72	47.12	61.72	57.58	50.88	5.2
	-2.329	33.02	45.9	47.34	62.02	57.88	51.2	5.22
	-2.33	33.12	46.1	47.54	62.46	58.16	51.52	5.26
	-2.331	33.28	46.26	47.76	62.82	58.44	51.84	5.26
	-2.332	33.46	46.42	47.96	63.2	58.88	52.16	5.3
	-2.333	33.62	46.66	48.18	63.58	59.64	52.46	5.32
	-2.334	33.84	46.92	48.38	63.88	59.96	52.78	5.38
	-2.335	33.98	47.1	48.54	64.3	60.24	53.08	5.36
	-2.336	34.2	47.26	48.7	64.66	60.54	53.38	5.4
	-2.337	34.36	47.44	48.94	65	60.96	53.7	5.46
	-2.338	34.84	47.62	49.12	65.38	61.36	54.06	5.5
	-2.339	35.28	47.8	49.3	65.7	61.68	54.56	5.52
	-2.34	35.46	48	49.54	66.08	62.04	54.98	5.54
	-2.341	35.54	48.18	49.74	66.48	62.34	55.32	5.58
	-2.342	35.82	48.38	49.94	66.86	62.68	55.62	5.6
	-2.343	36.02	48.56	50.12	67.14	62.94	55.94	5.62
	-2.344	36.28	48.72	50.32	67.5	63.22	56.26	5.64
	-2.345	36.44	48.94	50.5	67.88	63.48	56.56	5.68
	-2.346	36.76	49.14	50.7	68.22	63.86	56.86	5.7
	-2.347	37.02	49.34	50.92	68.52	64.26	57.18	5.74
	-2.348	37.36	49.54	51.12	68.88	64.64	57.52	5.76
	-2.349	37.64	49.74	51.3	69.2	65	57.9	5.8
	-2.35	37.88	49.92	51.46	69.56	65.42	58.2	5.82
	-2.351	37.98	50.08	51.7	69.94	65.82	58.5	5.84
	-2.352	38.16	50.26	52.06	70.22	66.1	58.84	5.88
	-2.353	38.56	50.44	52.36	70.6	66.44	59.14	5.9
	-2.354	38.78	50.64	52.56	70.9	66.82	59.46	5.94
	-2.355	39.02	50.86	52.78	71.18	67.08	59.9	5.96
	-2.356	39.22	51.06	52.98	71.52	67.42	60.24	5.98
	-2.357	39.54	51.44	53.18	71.84	67.74	60.52	6
	-2.358	40.02	51.68	53.38	72.24	68.02	60.82	6.04
	-2.359	40.34	51.86	53.66	72.7	68.34	61.16	6.1
	-2.36	40.52	52.04	53.92	73.2	68.72	61.48	6.14
	-2.361	40.7	52.26	54.18	73.52	69.06	61.82	6.18
	-2.362	41	52.46	54.38	73.82	69.3	62.18	6.2
	-2.363	41.26	52.64	54.62	74.12	69.62	62.48	6.26
	-2.364	41.54	52.86	54.82	74.4	69.94	62.88	6.28
	-2.365	41.78	53.06	55.04	74.72	70.26	63.26	6.32
	-2.366	42.16	53.3	55.24	75.06	70.56	63.58	6.34
	-2.367	42.44	53.44	55.46	75.44	70.88	63.96	6.38
	-2.368	42.78	53.62	55.64	75.72	71.3	64.3	6.42
	-2.369	43.08	53.82	55.9	76.2	71.78	64.6	6.46
	-2.37	43.46	54.04	56.1	76.74	72.04	64.9	6.48
	-2.371	44.08	54.26	56.34	77.08	72.3	65.18	6.52
	-2.372	44.72	54.46	56.58	77.6	72.56	65.48	6.56
	-2.373	45.06	54.66	56.82	78	72.92	65.84	6.6
	-2.374	45.22	54.82	57.06	78.26	73.28	66.16	6.64
	-2.375	45.44	55.04	57.32	78.58	73.54	66.46	6.66
	-2.376	45.7	55.2	57.58	78.94	73.9	66.74	6.72
	-2.377	45.94	55.4	57.84	79.3	74.26	67.04	6.74
	-2.378	46.22	55.56	58.06	79.72	74.56	67.34	6.78
	-2.379	46.68	55.76	58.36	80.18	75.02	67.72	6.82
	-2.38	47.12	56	58.7	80.56	75.48	68.1	6.86
	-2.381	47.48	56.22	58.9	81.08	75.82	68.44	6.88
	-2.382	47.8	56.42	59.16	81.58	76.12	68.76	6.9
	-2.383	48.1	56.6	59.44	82	76.5	69.14	6.98
	-2.384	48.42	56.78	59.72	82.58	76.84	69.6	7.02
	-2.385	48.86	57	60.02	83.08	77.22	69.96	7.06
	-2.386	49.36	57.24	60.3	83.44	77.5	70.26	7.06
	-2.387	49.76	57.44	60.54	83.86	77.78	70.68	7.12
	-2.388	50.2	57.66	60.82	84.24	78.14	71.1	7.16
	-2.389	50.48	57.86	61.08	84.78	78.58	71.36	7.2
	-2.39	50.82	58.06	61.4	85.12	79	71.74	7.24
	-2.391	51.3	58.28	61.66	85.58	79.26	72.04	7.28
	-2.392	51.66	58.46	61.86	86.02	79.52	72.34	7.34
	-2.393	51.96	58.68	62.12	86.5	79.8	72.64	7.38
	-2.394	52.48	58.9	62.4	86.92	80.12	72.96	7.42
	-2.395	53.16	59.14	62.68	87.38	80.54	73.28	7.46
	-2.396	53.68	59.38	62.92	87.7	80.78	73.6	7.52
	-2.397	53.94	59.58	63.18	87.98	81.02	73.9	7.56
	-2.398	54.24	59.82	63.46	88.36	81.34	74.2	7.6
	-2.399	54.58	60.08	63.8	88.92	81.68	74.56	7.64
	-2.4	55.1	60.32	64.1	89.38	82.08	74.94	7.74
	-2.401	55.7	60.52	64.44	89.76	82.36	75.3	7.82
	-2.402	56.04	60.74	64.76	90.16	82.76	75.66	7.86
	-2.403	56.34	60.96	65.06	90.44	83.12	76.02	7.92
	-2.404	56.7	61.2	65.36	90.8	83.38	76.42	7.96
	-2.405	57.3	61.42	65.66	91.4	83.68	76.7	8.04
	-2.406	57.74	61.66	66.08	92.1	84.08	76.98	8.08
	-2.407	57.94	61.86	66.32	92.56	84.66	77.3	8.14
	-2.408	58.44	62.08	66.66	92.8	85.04	77.78	8.18
	-2.409	58.88	62.32	67	93.04	85.44	78.12	8.24
	-2.41	59.28	62.56	67.36	93.94	85.88	78.5	8.3
	-2.411	59.7	62.8	67.66	94.82	86.18	78.94	8.36
	-2.412	60.18	63.04	67.98	95.34	86.46	79.26	8.42
	-2.413	60.58	63.3	68.28	95.76	86.98	79.62	8.46
	-2.414	61	63.56	68.56	96.06	87.44	79.96	8.54
	-2.415	61.4	63.84	69	96.36	87.84	80.32	8.58
	-2.416	61.96	64.1	69.34	96.62	88.12	80.64	8.66
	-2.417	63.3	64.34	69.64	96.88	88.5	81.08	8.72
	-2.418	65.24	64.56	69.96	97.28	88.76	81.48	8.78
	-2.419	65.94	64.76	70.32	97.68	88.98	81.88	8.84
	-2.42	66.36	64.98	70.66	98.32	89.24	82.26	8.9
	-2.421	66.78	65.2	71.04	98.94	89.58	82.6	8.98
	-2.422	67.16	65.48	71.32	99.5	90	83	9.04
	-2.423	67.44	65.7	71.66	99.94	90.54	83.3	9.12
	-2.424	67.84	65.94	72	100.22	91.1	83.58	9.18
	-2.425	68.26	66.22	72.34	100.54	91.5	83.9	9.26
	-2.426	68.8	66.5	72.7	100.78	91.82	84.28	9.32
	-2.427	69.16	66.72	73.06	101.2	92.28	84.62	9.38
	-2.428	69.66	66.94	73.42	101.78	92.46	84.96	9.46
	-2.429	69.96	67.14	73.8	102.4	92.74	85.24	9.54
	-2.43	70.64	67.4	74.2	103.16	93.12	85.6	9.64
	-2.431	71.5	67.66	74.66	103.66	93.68	86.1	9.72
	-2.432	71.96	67.9	75.1	104.02	94.02	86.54	9.78
	-2.433	72.36	68.14	75.54	104.52	94.2	86.94	9.84
	-2.434	72.8	68.38	75.92	104.96	94.42	87.4	9.92
	-2.435	73.34	68.66	76.42	105.28	94.62	87.82	10
	-2.436	73.76	68.92	76.82	105.58	95.14	88.26	10.06
	-2.437	74.18	69.14	77.22	106	95.6	88.56	10.16
	-2.438	74.54	69.36	77.62	106.6	95.92	88.92	10.22
	-2.439	75	69.6	78.02	106.86	96.06	89.32	10.32
	-2.44	75.46	69.88	78.6	107.08	96.4	89.74	10.4
	-2.441	76.14	70.12	79.06	107.58	96.64	90.08	10.5
	-2.442	76.64	70.38	79.52	108.2	97.14	90.5	10.6
	-2.443	77.36	70.66	79.94	108.54	97.48	90.88	10.66
	-2.444	78.08	70.92	80.4	108.84	97.88	91.24	10.76
	-2.445	78.48	71.18	80.88	109.14	98.16	91.58	10.82
	-2.446	78.96	71.48	81.36	109.44	98.48	92.08	10.94
	-2.447	79.48	71.78	81.86	109.84	98.78	92.52	11
	-2.448	80.04	72.08	82.3	110.38	99.14	92.86	11.1
	-2.449	80.56	72.36	82.72	110.78	99.52	93.22	11.16
	-2.45	80.96	72.62	83.24	111.34	100	93.6	11.26
	-2.451	81.56	72.9	83.72	112.02	100.56	94.04	11.34
	-2.452	82.06	73.18	84.14	112.28	100.82	94.48	11.44
	-2.453	82.54	73.44	84.72	112.86	101.08	94.86	11.54
	-2.454	82.98	73.72	85.18	113.4	101.4	95.24	11.62
	-2.455	83.34	73.98	85.66	113.8	101.8	95.54	11.74
	-2.456	83.5	74.24	86.2	114.14	102.4	96.02	11.82
	-2.457	83.9	74.5	86.72	114.68	102.7	96.44	11.94
	-2.458	84.22	74.78	87.12	115.2	103.04	96.84	12
	-2.459	84.78	75.04	87.62	115.6	103.34	97.28	12.1
	-2.46	85.28	75.32	88.1	116.1	103.6	97.76	12.2
	-2.461	85.7	75.6	88.68	116.56	103.94	98.44	12.28
	-2.462	86.34	75.9	89.24	116.96	104.4	98.82	12.4
	-2.463	87.02	76.18	89.72	118.02	104.64	99.12	12.5
	-2.464	87.5	76.44	90.26	118.98	104.88	99.6	12.62
	-2.465	88.18	76.72	90.86	119.4	105.12	100.08	12.72
	-2.466	88.84	77.04	91.34	119.76	105.58	100.48	12.82
	-2.467	89.34	77.34	91.9	120.32	106.16	100.9	12.92
	-2.468	90.08	77.64	92.4	120.96	106.6	101.46	13.02
	-2.469	90.68	77.94	92.96	121.58	106.84	101.88	13.12
	-2.47	91.18	78.26	93.52	122.02	107.14	102.28	13.22
	-2.471	91.64	78.62	94	122.26	107.3	102.64	13.36
	-2.472	92.22	78.98	94.56	122.54	107.66	103.02	13.44
	-2.473	93.5	79.36	95.14	123.02	108.14	103.5	13.58
	-2.474	94.24	79.72	95.66	123.58	108.5	104.06	13.7
	-2.475	94.56	80.02	96.16	123.74	108.96	104.46	13.82
	-2.476	94.82	80.24	96.8	123.94	109.36	104.98	13.94
	-2.477	95.14	80.52	97.5	124.3	109.98	105.46	14.06
	-2.478	95.62	80.84	98.12	124.8	110.52	105.86	14.2
	-2.479	96.08	81.12	98.62	125.18	110.84	106.46	14.28
	-2.48	96.52	81.42	99.22	125.78	111.34	106.86	14.42
	-2.481	97.1	81.74	99.58	126.32	111.58	107.36	14.54
	-2.482	97.6	82.06	100.28	126.8	111.94	107.9	14.66
	-2.483	98.2	82.34	101.02	127.24	112.34	108.46	14.76
	-2.484	98.58	82.66	101.76	127.58	113.06	108.94	14.88
	-2.485	99.08	82.94	102.48	128.24	113.4	109.32	15.02
	-2.486	99.56	83.26	103.36	128.82	113.76	109.82	15.12
	-2.487	100.02	83.58	103.94	129.18	113.96	110.28	15.26
	-2.488	100.98	83.9	104.56	129.58	114.48	110.74	15.36
	-2.489	101.9	84.24	105.2	130.22	115.16	111.24	15.5
	-2.49	102.7	84.56	105.84	130.52	115.96	111.72	15.6
	-2.491	103.18	85.02	106.58	131.1	117.06	112.36	15.74
	-2.492	103.74	85.34	107.38	131.98	117.46	112.98	15.9
	-2.493	104.08	85.58	108.06	132.72	117.52	113.5	16.02
	-2.494	104.6	85.94	108.7	133.14	117.94	114.22	16.2
	-2.495	105.04	86.36	109.28	133.52	118.4	114.62	16.34
	-2.496	105.4	86.8	109.86	133.68	118.8	115.12	16.5
	-2.497	105.86	87.12	110.58	134.18	118.86	115.66	16.62
	-2.498	106.5	87.42	111.38	134.92	118.96	116.18	16.76
	-2.499	107.3	87.76	112.1	135.2	119.08	116.78	16.92
	-2.5	107.48	87.86	112.26	135.04	118.26	116.88	16.92
Figure 2b
	Potential/V	Current density/mA cm-2	Current density/mA cm-2	Current density/mA cm-2	Current density/mA cm-2	Current density/mA cm-2	Current density/mA cm-2
		Cu1.63Se(1/3)	Cu1.60Se(3/1)	Cu1.62Se(1/5)	Cu1.63Se(1/1)	Cu1.64Se(0/1）	Cu1.61Se(1/0)
	-1.9	10.5	4.7	7.1	6.4	3.6	2.7
	-2	18.9	10.7	15.7	13.6	7.9	5.8
	-2.1	41.5	27.3	37.2	31.7	18.3	14.2
	-2.2	55.7	32.3	48.5	40.1	28.4	20.8
	-2.3	71.5	37.6	58.3	45.2	46.1	30.1
	-2.4	88.4	44.7	64.2	55.8	56.7	45.3
Figure 2c
	Potential/V	FE/% 1	FE/% 2	FE/% 3	error bar	FE/% 1	FE/% 2	FE/% 3	error bar	FE/% 1	FE/% 2	FE/% 3	error bar	FE/% 1	FE/% 2	FE/% 3	error bar	FE/% 1	FE/% 2	FE/% 3	error bar	FE/%1	FE/% 2	FE/% 3	error bar
		Cu1.63Se(1/3)	Cu1.63Se(1/3)	Cu1.63Se(1/3)		Cu1.60Se(3/1)	Cu1.60Se(3/1)	Cu1.60Se(3/1)		Cu1.62Se(1/5)	Cu1.62Se(1/5)	Cu1.62Se(1/5)		Cu1.63Se(1/1)	Cu1.63Se(1/1)	Cu1.63Se(1/1)		Cu1.64Se(0/1)	Cu1.64Se(0/1)	Cu1.64Se(0/1)		Cu1.61Se(1/0)	Cu1.61Se(1/0)	Cu1.61Se(1/0)
	-1.9	17.3	13.1	12.6	2.1	9.1	5.5	7.3	1.8	12.5	8.1	10.3	2.2	11.2	7.2	9.2	2	7.4	3.8	5.6	1.8	6.9	2.9	4.9	2
	-2	40.7	36.3	40.1	2.2	17.9	13.5	15.7	2.2	28.6	24.4	26.5	2.1	21.9	17.5	19.7	2.2	15.2	11.2	13.2	2	13	9.2	11.1	1.9
	-2.1	80	75.2	77.6	2.4	32.5	28.5	30.5	2	55.2	51.8	53.5	1.7	45.2	40.8	43	2.2	27	23.6	25.3	1.7	22.4	17.8	20.1	2.3
	-2.2	57	53.2	55.1	1.9	22.2	18.4	20.3	1.9	42.2	38	40.1	2.1	34.3	30.7	32.5	1.8	20.6	17.6	19.1	1.5	15.1	11.3	13.2	1.9
	-2.3	42.7	38.5	40.6	2.1	15.1	11.1	13.1	2	32.1	28.1	30.1	2	24.9	20.9	22.9	2	11.5	6.7	9.1	2.4	12.1	8.1	10.1	2
	-2.4	31.4	27.4	29.4	2	10.1	6.7	8.4	1.7	24.7	21.1	22.9	1.8	18.2	14.4	16.3	1.9	7.6	3.6	5.6	2	8.7	4.5	6.6	2.1
Figure 2d
		FE/% 1	FE/% 2	FE/% 3	error bar	Particle size/nm : the data can be obtaied from Supplementary Fig. 2.
	Cu1.61Se(1/0)	22.4	17.8	20.1	2.3	446.2
	Cu1.60Se(3/1)	32.5	28.5	30.5	2	287.1
	Cu1.63Se(1/1)	45.2	40.8	43	2.2	135.9
	Cu1.63Se(1/3)	80	75.2	77.6	2.4	52.5
	Cu1.62Se(1/5)	55.2	51.8	53.5	1.7	78.8
	Cu1.64Se(0/1)	27	23.6	25.3	1.7	159

## Sheet: Figure 3
Figure 3
		Partial current density/mA cm-2	FE(CH3OH)/% 1	FE(CH3OH)/% 2	FE(CH3OH)/% 3	error bar	FE(HCOOH)/% 1	FE(HCOOH)/% 2	FE(HCOOH)/% 3	error bar	FE(CO)/% 1	FE(CO)/% 2	FE(CO)/% 3	error bar	FE(H2)/% 1	FE(H2)/% 2	FE(H2)/% 3	error bar
	Cu	0.2	2.8	1.4	2.1	0.7	9.8	14	11.9	2.1	22.4	18	20.2	2.2	65	66.6	65.8	0.8
	CuO	0.6	4.7	3.9	4.3	0.4	22.3	25.9	24.1	1.8	27	22.8	24.9	2.1	46	47.4	46.7	0.7
	CuS	2.1	11.8	10.6	11.2	0.6	8.1	11.9	10	1.9	17	13.2	15.1	1.9	63.1	64.3	63.7	0.6
	CuSe	3	17.8	13.8	15.8	2	18	22.4	20.2	2.2	30.6	26.8	28.7	1.9	33.6	37	35.3	1.7
	Cu1.63Se(1/3)	32.2	80	75.2	77.6	2.4	18.2	23.2	20.7	2.5	3.2	0.2	1.7	1.5	0	1.4	0	1.4
	Cu2Se	6.6	26.4	21.8	24.1	2.3	28.2	32.2	30.2	2	14.4	10.8	12.6	1.8	31	35.2	33.1	2.1
	Cu2S	3.8	19.6	18.6	19.1	0.5	12.9	17.3	15.1	2.2	22	17.8	19.9	2.1	45.5	46.3	45.9	0.4
	Cu2O	1.1	5.8	5.2	5.5	0.3	8.4	12.2	10.3	1.9	6.9	2.5	4.7	2.2	78.9	80.1	79.5	0.6

## Sheet: Figure 4
Figure 4a	Proposed mechanism for electrocatalytic CO2 reduction to methanol on Cu2-xSe(y) electrode
Figure 4b
	Reaction coordinates	Free energy (eV)
	0.5	0
	2.5	0
	3.5	0.04
	5.5	0.04
	6.5	-0.24
	8.5	-0.24
	9.5	0.32
	11.5	0.32
	12.5	0.77
	14.5	0.77
	15.5	0.36
	17.5	0.36
	18.5	0
	20.5	0

## Sheet: Supplementary Fig. 1
Supplementary Fig. 1	The route for the synthesis of Cu2-xSe(y) nanocatalysts.

## Sheet: Supplementary Fig. 2
Supplementary Fig. 2
	a							b						c					d						e						f
	size/nm	Number/%						size/nm	Number/%					size/nm	Number/%				size/nm	Number/%						size/nm	Number/%					size/nm	Number/%
	0.4	0						0.4	0					0.4	0				0.4	0						0.4	0					0.4	0
	0.463	0						0.463	0					0.463	0				0.463	0						0.463	0					0.463	0
	0.536	0						0.536	0					0.536	0				0.536	0						0.536	0					0.536	0
	0.621	0						0.621	0					0.621	0				0.621	0						0.621	0					0.621	0
	0.719	0						0.719	0					0.719	0				0.719	0						0.719	0					0.719	0
	0.833	0						0.833	0					0.833	0				0.833	0						0.833	0					0.833	0
	0.965	0						0.965	0					0.965	0				0.965	0						0.965	0					0.965	0
	1.12	0						1.12	0					1.12	0				1.12	0						1.12	0					1.12	0
	1.29	0						1.29	0					1.29	0				1.29	0						1.29	0					1.29	0
	1.5	0						1.5	0					1.5	0				1.5	0						1.5	0					1.5	0
	1.74	0						1.74	0					1.74	0				1.74	0						1.74	0					1.74	0
	2.01	0						2.01	0					2.01	0				2.01	0						2.01	0					2.01	0
	2.33	0						2.33	0					2.33	0				2.33	0						2.33	0					2.33	0
	2.7	0						2.7	0					2.7	0				2.7	0						2.7	0					2.7	0
	3.12	0						3.12	0					3.12	0				3.12	0						3.12	0					3.12	0
	3.62	0						3.62	0					3.62	0				3.62	0						3.62	0					3.62	0
	4.19	0						4.19	0					4.19	0				4.19	0						4.19	0					4.19	0
	4.85	0						4.85	0					4.85	0				4.85	0						4.85	0					4.85	0
	5.61	0						5.61	0					5.61	0				5.61	0						5.61	0					5.61	0
	6.5	0						6.5	0					6.5	0				6.5	0						6.5	0					6.5	0
	7.53	0						7.53	0					7.53	0				7.53	0						7.53	0					7.53	0
	8.72	0						8.72	0					8.72	0				8.72	0						8.72	0					8.72	0
	10.1	0						10.1	0					10.1	0				10.1	0						10.1	0					10.1	0
	11.7	0						11.7	0					11.7	0				11.7	0						11.7	0					11.7	0
	13.5	0						13.5	0					13.5	0				13.5	0						13.5	0					13.5	0
	15.7	0						15.7	0					15.7	0				15.7	0						15.7	0					15.7	0
	18.2	0						18.2	0					18.2	0				18.2	0						18.2	0					18.2	0
	21	0						21	0					21	0				21	0						21	0					21	0
	24.4	0						24.4	0					24.4	0				24.4	0						24.4	0					24.4	0
	28.2	0						28.2	0					28.2	0				28.2	0						28.2	0					28.2	0
	32.7	0						32.7	0					32.7	0				32.7	2.57						32.7	0					32.7	0
	37.8	0						37.8	0					37.8	0				37.8	10.3						37.8	0					37.8	0
	43.8	0						43.8	0					43.8	0				43.8	19.2						43.8	4.29					43.8	0
	50.7	0						50.7	0					50.7	0				50.7	23						50.7	15.6					50.7	0
	58.8	0						58.8	0					58.8	0				58.8	20.3						58.8	25					58.8	0
	68.1	0						68.1	0					68.1	3.29				68.1	13.9						68.1	24.6					68.1	0
	78.8	0						78.8	0					78.8	12.6				78.8	7.37						78.8	19.5					78.8	1.2
	91.3	0						91.3	0					91.3	21				91.3	2.75						91.3	9.22					91.3	8.31
	106	0						106	0					106	21.4				106	0.541						106	3.26					106	19.2
	122	0						122	0					122	16				122	0.00849						122	0.562					122	22.7
	142	0						142	0					142	9.86				142	0						142	0					142	17.6
	164	0						164	0					164	5.44				164	0						164	0					164	11.1
	190	0						190	7.65					190	2.92				190	0						190	0					190	6.64
	220	0						220	23					220	1.65				220	0						220	0					220	4.1
	255	1.75						255	26.5					255	0.997				255	0						255	0					255	2.56
	295	8.37						295	14.7					295	0.693				295	0						295	0					295	1.64
	342	17.9						342	3.73					342	0.61				342	0						342	0					342	1.19
	396	23.2						396	0.144					396	0.605				396	0						396	0					396	0.952
	459	21						459	0					459	0.595				459	0						459	0					459	0.774
	531	14.6						531	0					531	0.552				531	0						531	0					531	0.608
	615	8.09						615	0					615	0.488				615	0						615	0					615	0.463
	712	3.54						712	0					712	0.42				712	0						712	0					712	0.348
	825	1.12						825	0					825	0.36				825	0						825	0					825	0.262
	955	0.19						955	0					955	0.279				955	0						955	0					955	0.182
	1110	0.0282						1110	0					1110	0.165				1110	0						1110	0					1110	0.0965
	1280	0.0768						1280	0					1280	0.0738				1280	0						1280	0					1280	0.0377
	1480	0.0888						1480	0					1480	0.0305				1480	0						1480	0					1480	0.0133
	1720	0.0571						1720	0					1720	0.0124				1720	0						1720	0					1720	0.00434
	1990	0.0225						1990	0					1990	0.00461				1990	0						1990	0					1990	0.00123
	2300	0.00415						2300	0					2300	0.00132				2300	0						2300	0					2300	0.000391
	2670	0						2670	0					2670	0.000207				2670	0						2670	0					2670	0.000533
	3090	0						3090	0					3090	0.000114				3090	0						3090	0					3090	0.00104
	3580	0						3580	0					3580	0.000526				3580	0						3580	0					3580	0.0016
	4150	0						4150	0					4150	0.00123				4150	0						4150	0					4150	0.00212
	4800	0						4800	0					4800	0.00207				4800	0						4800	0					4800	0.00255
	5560	0						5560	0					5560	0.00199				5560	0						5560	0					5560	0.0021
	6440	0						6440	0					6440	0.000736				6440	0						6440	0					6440	0.000725
	7460	0						7460	0					7460	0				7460	0						7460	0					7460	0
	8630	0						8630	0					8630	0				8630	0						8630	0					8630	0

## Sheet: Supplementary Fig.3
Supplementary Fig. 3
	Temperature (°C)	Weight(%)
	50.03	99.9444
	51.03	99.9516
	52.03	99.9537
	53.03	99.947
	54.03	99.9406
	55.03	99.9373
	56.03	99.9341
	57.03	99.9299
	58.03	99.9269
	59.03	99.9238
	60.03	99.9199
	61.03	99.9161
	62.03	99.9132
	63.03	99.9099
	64.03	99.9063
	65.03	99.904
	66.03	99.9014
	67.03	99.8991
	68.03	99.8972
	69.03	99.8946
	70.03	99.8923
	71.03	99.8897
	72.03	99.8874
	73.03	99.8858
	74.03	99.8839
	75.03	99.8819
	76.03	99.8806
	77.03	99.879
	78.03	99.8768
	79.03	99.8751
	80.03	99.8738
	81.03	99.8722
	82.03	99.8702
	83.03	99.8683
	84.03	99.8673
	85.03	99.8671
	86.03	99.866
	87.03	99.8661
	88.03	99.8644
	89.03	99.8634
	90.03	99.8624
	91.03	99.8614
	92.03	99.8605
	93.03	99.8595
	94.03	99.8585
	95.03	99.8585
	96.03	99.8575
	97.03	99.8556
	98.03	99.8546
	99.03	99.8526
	100.03	99.8525
	101.03	99.8507
	102.03	99.8507
	103.03	99.8506
	104.03	99.8487
	105.03	99.8487
	106.03	99.8478
	107.03	99.8458
	108.03	99.8448
	109.03	99.8429
	110.03	99.8419
	111.03	99.84
	112.03	99.839
	113.03	99.839
	114.03	99.838
	115.03	99.837
	116.03	99.8351
	117.03	99.8341
	118.03	99.8341
	119.03	99.8331
	120.03	99.469
	121.03	99.4602
	122.03	99.4506
	123.03	99.4408
	124.03	99.4311
	125.03	99.4204
	126.03	99.4077
	127.03	99.394
	128.03	99.3805
	129.03	99.3659
	130.03	99.3511
	131.03	99.3347
	132.03	99.3171
	133.03	99.2966
	134.03	99.2761
	135.03	99.2545
	136.03	99.2333
	137.03	99.212
	138.03	99.1876
	139.03	99.1603
	140.03	99.1329
	141.03	99.1028
	142.03	99.0717
	143.03	99.0404
	144.03	99.0067
	145.03	98.9702
	146.03	98.9327
	147.03	98.8923
	148.03	98.8478
	149.03	98.8039
	150.03	98.7595
	151.03	98.7133
	152.03	98.6685
	153.03	98.6203
	154.03	98.5695
	155.03	98.5159
	156.03	98.4619
	157.03	98.406
	158.03	98.3488
	159.03	98.2893
	160.03	98.2284
	161.03	98.1663
	162.03	98.1019
	163.03	98.0373
	164.03	97.971
	165.03	97.9027
	166.03	97.8345
	167.03	97.7651
	168.03	97.6956
	169.03	97.6257
	170.03	97.5528
	171.03	97.4798
	172.03	97.4056
	173.03	97.331
	174.03	97.2566
	175.03	97.1805
	176.03	97.1054
	177.03	97.0292
	178.03	96.9516
	179.03	96.8745
	180.03	96.7958
	181.03	96.7169
	182.03	96.6396
	183.03	96.5606
	184.03	96.4806
	185.03	96.4014
	186.03	96.3205
	187.03	96.2404
	188.03	96.1614
	189.03	96.0826
	190.03	96.0032
	191.03	95.925
	192.03	95.846
	193.03	95.7678
	194.03	95.6891
	195.03	95.6111
	196.03	95.533
	197.03	95.4555
	198.03	95.3784
	199.03	95.3028
	200.03	95.2273
	201.03	95.1528
	202.03	95.0788
	203.03	95.0047
	204.03	94.9317
	205.03	94.8594
	206.03	94.7872
	207.03	94.7162
	208.03	94.6463
	209.03	94.5752
	210.03	94.5048
	211.03	94.4343
	212.03	94.364
	213.03	94.2928
	214.03	94.2226
	215.03	94.1514
	216.03	94.0837
	217.03	94.0174
	218.03	93.957
	219.03	93.903
	220.03	93.8542
	221.03	93.7444
	222.03	93.7252
	223.03	93.6254
	224.03	93.6047
	225.03	93.5506
	226.03	93.5373
	227.03	93.5134
	228.03	93.499
	229.03	93.4523
	230.03	93.4224
	231.03	93.3522
	232.03	93.3216
	233.03	93.3021
	234.03	93.2599
	235.03	93.2063
	236.03	93.204
	237.03	93.2014
	238.03	93.1991
	239.03	93.1972
	240.03	93.1946
	241.03	93.1923
	242.03	93.1897
	243.03	93.1874
	244.03	93.1858
	245.03	93.1839
	246.03	93.1819
	247.03	93.1806
	248.03	93.179
	249.03	93.1768
	250.03	93.1751
	251.03	93.1738
	252.03	93.1722
	253.03	93.1702
	254.03	93.1683
	255.03	93.1673
	256.03	93.1671
	257.03	93.166
	258.03	93.1661
	259.03	93.1644
	260.03	93.1634
	261.03	93.1624
	262.03	93.1614
	263.03	93.1605
	264.03	93.1595
	265.03	93.1585
	266.03	93.1585
	267.03	93.1575
	268.03	93.1556
	269.03	93.1546
	270.03	93.1526
	271.03	93.1525
	272.03	93.1507
	273.03	93.1507
	274.03	93.1506
	275.03	93.1487
	276.03	93.1487
	277.03	93.1478
	278.03	93.1458
	279.03	93.1448
	280.03	93.1429
	281.03	93.1419
	282.03	93.14
	283.03	93.139
	284.03	93.139
	285.03	93.138
	286.03	93.137
	287.03	93.1351
	288.03	93.1341
	289.03	93.1341
	290.03	93.1331
	291.03	93.1331
	292.03	93.1322
	293.03	93.1302
	294.03	93.1283
	295.03	93.1273
	296.03	93.1253
	297.03	93.1243
	298.03	93.1234
	299.03	93.1214
	300.03	93.1195
	301.03	93.1175
	302.03	93.1165
	303.03	93.1146
	304.03	93.1136
	305.03	93.1117
	306.03	93.1107
	307.03	93.1097
	308.03	93.1087
	309.03	93.1078
	310.03	93.1068
	311.03	93.1049
	312.03	93.1039
	313.03	93.101
	314.03	93.099
	315.03	93.097
	316.03	93.0951
	317.03	93.0941
	318.03	93.0931
	319.03	93.0921
	320.03	93.0912
	321.03	93.0902
	322.03	93.0893
	323.03	93.0883
	324.03	93.0873
	325.03	93.0853
	326.03	93.0834
	327.03	93.0816
	328.03	93.0806
	329.03	93.0785
	330.03	93.0767
	331.03	93.0756
	332.03	93.0738
	333.03	93.0728
	334.03	93.0717
	335.03	93.0699
	336.03	93.0679
	337.03	93.067
	338.03	93.0658
	339.03	93.0648
	340.03	93.0638
	341.03	93.0629
	342.03	93.0609
	343.03	93.0592
	344.03	93.0582
	345.03	93.0572
	346.03	93.0563
	347.03	93.0551
	348.03	93.0531
	349.03	93.0512
	350.03	93.0492
	351.03	93.0492
	352.03	93.0482
	353.03	93.0463
	354.03	93.0443
	355.03	93.0424
	356.03	93.0397
	357.03	93.0378
	358.03	93.0346
	359.03	93.0316
	360.03	93.0316
	361.03	93.0307
	362.03	93.0316
	363.03	93.0326
	364.03	93.0316
	365.03	93.029
	366.03	93.0258
	367.03	93.0242
	368.03	93.0222
	369.03	93.0219
	370.03	93.0209
	371.03	93.019
	372.03	93.018
	373.03	93.016
	374.03	93.0157
	375.03	93.0151
	376.03	93.0141
	377.03	93.0121
	378.03	93.0116
	379.03	93.0102
	380.03	93.0092
	381.03	93.0072
	382.03	93.0063
	383.03	93.0047
	384.03	93.0033
	385.03	93.0018
	386.03	92.9999
	387.03	92.9985
	388.03	92.9975
	389.03	92.9955
	390.03	92.9936
	391.03	92.9921
	392.03	92.9902
	393.03	92.9882
	394.03	92.9868
	395.03	92.9848
	396.03	92.9838
	397.03	92.9829
	398.03	92.9819
	399.03	92.9799
	400.03	92.9785
	401.03	92.977
	402.03	92.975
	403.03	92.9736
	404.03	92.9721
	405.03	92.9711
	406.03	92.9692
	407.03	92.9672
	408.03	92.9653
	409.03	92.9639
	410.03	92.9624
	411.03	92.9604
	412.03	92.9585
	413.03	92.9561
	414.03	92.9536
	415.03	92.9516
	416.03	92.9487
	417.03	92.9467
	418.03	92.9408
	419.03	92.9321
	420.03	92.9292
	421.03	92.9282
	422.03	92.9276
	423.03	92.9341
	424.03	92.935
	425.03	92.9331
	426.03	92.9311
	427.03	92.9289
	428.03	92.9263
	429.03	92.9233
	430.03	92.9214
	431.03	92.9194
	432.03	92.9165
	433.03	92.9145
	434.03	92.9123
	435.03	92.9097
	436.03	92.9077
	437.03	92.9058
	438.03	92.9038
	439.03	92.9016
	440.03	92.8989
	441.03	92.896
	442.03	92.8941
	443.03	92.8919
	444.03	92.8889
	445.03	92.886
	446.03	92.8823
	447.03	92.8804
	448.03	92.8782
	449.03	92.8755
	450.03	92.8736
	451.03	92.8716
	452.03	92.8695
	453.03	92.8666
	454.03	92.8628
	455.03	92.8588
	456.03	92.854
	457.03	92.8492
	458.03	92.8451
	459.03	92.8404
	460.03	92.8364
	461.03	92.8334
	462.03	92.8296
	463.03	92.8256
	464.03	92.8208
	465.03	92.813
	466.03	92.806
	467.03	92.7984
	468.03	92.7915
	469.03	92.7847
	470.03	92.7769
	471.03	92.769
	472.03	92.6902
	473.03	92.6882
	474.03	92.6868
	475.03	92.6848
	476.03	92.6838
	477.03	92.6829
	478.03	92.6819
	479.03	92.6799
	480.03	92.6785
	481.03	92.677
	482.03	92.675
	483.03	92.6736
	484.03	92.6721
	485.03	92.6711
	486.03	92.6692
	487.03	92.6672
	488.03	92.6653
	489.03	92.6639
	490.03	92.6624
	491.03	92.6604
	492.03	92.6585
	493.03	92.6561
	494.03	92.6536
	495.03	92.6516
	496.03	92.6487
	497.03	92.6467
	498.03	92.6408
	499.03	92.6321
	500.03	92.6292
	501.03	92.6282
	502.03	92.6276
	503.03	92.6341
	504.03	92.635
	505.03	92.6331
	506.03	92.6311
	507.03	92.6289
	508.03	92.6263
	509.03	92.6233
	510.03	92.6214
	511.03	92.6194
	512.03	92.6165
	513.03	92.6145
	514.03	92.6123
	515.03	92.6097
	516.03	92.6077
	517.03	92.6058
	518.03	92.6038
	519.03	92.6016
	520.03	92.5989
	521.03	92.596
	522.03	92.5941
	523.03	92.5919
	524.03	92.5889
	525.03	92.586
	526.03	92.5823
	527.03	92.5804
	528.03	92.5782
	529.03	92.5755
	530.03	92.5736
	531.03	92.5716
	532.03	92.5695
	533.03	92.5666
	534.03	92.5628
	535.03	92.5588
	536.03	92.554
	537.03	92.5492
	538.03	92.5451
	539.03	92.5404
	540.03	92.5364
	541.03	92.5334
	542.03	92.5296
	543.03	92.5256
	544.03	92.5208
	545.03	92.513
	546.03	92.506
	547.03	92.4984
	548.03	92.4915
	549.03	92.4847
	550.03	92.4769
	551.03	92.469
	552.03	92.4602
	553.03	92.4506
	554.03	92.4408
	555.03	92.4311
	556.03	92.4204
	557.03	92.4077
	558.03	92.394
	559.03	92.3805
	560.03	92.3659
	561.03	92.3511
	562.03	92.3347
	563.03	92.3171
	564.03	92.2966
	565.03	92.2761
	566.03	92.2545
	567.03	92.2333
	568.03	92.212
	569.03	92.1876
	570.03	92.1603
	571.03	92.1329
	572.03	92.1028
	573.03	92.0717
	574.03	92.0404
	575.03	92.0067
	576.03	91.9702
	577.03	91.9327
	578.03	91.8923
	579.03	91.8478
	580.03	91.8039
	581.03	91.7595
	582.03	91.7133
	583.03	91.6685
	584.03	91.6203
	585.03	91.5695
	586.03	91.5159
	587.03	91.4619
	588.03	91.406
	589.03	91.3488
	590.03	91.2893
	591.03	91.2284
	592.03	91.1663
	593.03	91.1019
	594.03	91.0373
	595.03	90.971
	596.03	90.9027
	597.03	90.8345
	598.03	90.7651
	599.03	90.6956
	600.03	90.6257
	601.03	90.5528
	602.03	90.4798
	603.03	90.4056
	604.03	90.331
	605.03	90.2566
	606.03	90.1805
	607.03	90.1054
	608.03	90.0292
	609.03	89.9516
	610.03	89.8745
	611.03	89.7958
	612.03	89.7169
	613.03	89.6396
	614.03	89.5606
	615.03	89.4806
	616.03	89.4014
	617.03	89.3205
	618.03	89.2404
	619.03	89.1614
	620.03	89.0826
	621.03	89.0032
	622.03	88.925
	623.03	88.846
	624.03	88.7678
	625.03	88.6891
	626.03	88.6111
	627.03	88.533
	628.03	88.4555
	629.03	88.3784
	630.03	88.3028
	631.03	88.2273
	632.03	88.1528
	633.03	88.0788
	634.03	88.0047
	635.03	87.9317
	636.03	87.8594
	637.03	87.7872
	638.03	87.7162
	639.03	87.6463
	640.03	87.5752
	641.03	87.5048
	642.03	87.4343
	643.03	87.364
	644.03	87.2928
	645.03	87.2226
	646.03	87.1514
	647.03	87.0837
	648.03	87.0174
	649.03	86.957
	650.03	86.903
	651.03	86.8542
	652.03	86.8112
	653.03	86.7742
	654.03	86.741
	655.03	86.7117
	656.03	86.6847
	657.03	86.6602
	658.03	86.6377
	659.03	86.6143
	660.03	86.5919
	661.03	86.5695
	662.03	86.5491
	663.03	86.5278
	664.03	86.5063
	665.03	86.4848
	666.03	86.4635
	667.03	86.4421
	668.03	86.4207
	669.03	86.4
	670.03	86.3796
	671.03	86.3582
	672.03	86.3369
	673.03	86.3154
	674.03	86.2923
	675.03	86.2696
	676.03	86.2455
	677.03	86.2211
	678.03	86.1933
	679.03	86.163
	680.03	86.13
	681.03	86.0927
	682.03	86.0517
	683.03	86.009
	684.03	85.9635
	685.03	85.9169
	686.03	85.8671
	687.03	85.8166
	688.03	85.7646
	689.03	85.711
	690.03	85.6576
	691.03	85.6039
	692.03	85.5492
	693.03	85.4946
	694.03	85.4395
	695.03	85.3829
	696.03	85.3249
	697.03	85.2658
	698.03	85.2049

## Sheet: Supplementary Fig. 4
Supplementary Fig. 4
a							b												c			d
								Binding Energy		Cu2p	Cu2p Scan A	Cu2p Scan B	Cu2p Scan C	Cu2p Scan D	Cu2p Scan E	Backgnd.	Envelope			Binding Energy			Binding Energy		Se3d	Se3d Scan A	Backgnd.	Envelope
								eV	Counts / s	Counts / s	Counts / s	Counts / s	Counts / s	Counts / s	Counts / s	Counts / s	Counts / s			eV	Counts / s		eV	Counts / s	Counts / s	Counts / s	Counts / s	Counts / s
								967.34	53306.9	53128.9	53128.9	53128.9	53128.9	53128.9	53128.9	53128.9	53128.9			934.04	29691.1		58.39	3897.77	3902.1	3902.52	3902.1	3902.52
								967.24	52814.8	52827.4	52827.4	52827.4	52827.4	52827.4	52827.4	52827.4	52827.4			933.99	29606.9		58.34	3833.48	3695.02	3695.58	3695.02	3695.58
								967.14	52975.3	52690.8	52690.8	52690.8	52690.8	52690.8	52690.8	52690.8	52690.8			933.94	29421.8		58.29	3662.76	3552.09	3552.81	3552.09	3552.81
								967.04	52947.7	52672.7	52672.7	52672.7	52672.7	52672.7	52672.7	52672.7	52672.7			933.89	29429.1		58.24	3658.64	3467.12	3468.05	3467.12	3468.05
								966.94	52372.4	52665.9	52665.9	52665.9	52665.9	52665.9	52665.9	52665.9	52665.9			933.84	29427.9		58.19	3563.09	3426.08	3427.28	3426.08	3427.28
								966.84	52317.6	52576.4	52576.4	52576.4	52576.4	52576.4	52576.4	52576.4	52576.4			933.79	29269.7		58.14	3476.75	3417.04	3418.57	3417.04	3418.57
								966.74	52412.6	52485.7	52485.7	52485.7	52485.7	52485.7	52485.7	52485.7	52485.7			933.74	29247.7		58.09	3479.23	3404.55	3406.52	3404.55	3406.52
								966.64	52378.8	52408.9	52408.9	52408.9	52408.9	52408.9	52408.9	52408.9	52408.9			933.69	29333.2		58.04	3329.24	3400.5	3403.01	3400.5	3403.01
								966.54	52528.2	52326.6	52326.6	52326.6	52326.6	52326.6	52326.6	52326.6	52326.6			933.64	29597.3		57.99	3251.36	3399.62	3402.8	3399.62	3402.8
								966.44	52938.6	52276.7	52276.7	52276.7	52276.7	52276.7	52276.8	52276.7	52276.8			933.59	29804.7		57.94	3298.74	3395.66	3399.7	3395.66	3399.7
								966.34	51723.3	52274.6	52274.6	52274.6	52274.6	52274.6	52274.6	52274.6	52274.6			933.54	29532.6		57.89	3295	3384.56	3389.66	3384.56	3389.66
								966.24	52238	52261.6	52261.6	52261.6	52261.6	52261.6	52261.6	52261.6	52261.6			933.49	29445.2		57.84	3164.42	3363.6	3370.01	3363.6	3370.01
								966.14	52002.9	52244	52244	52244	52244	52244	52244	52244	52244			933.44	29496.2		57.79	3142.21	3349.63	3357.68	3349.63	3357.68
								966.04	51950.3	52210.5	52210.5	52210.5	52210.5	52210.5	52210.5	52210.5	52210.5			933.39	29421.6		57.74	3179.61	3344.21	3354.27	3344.21	3354.27
								965.94	52181.5	52174.7	52174.7	52174.7	52174.7	52174.7	52174.8	52174.7	52174.8			933.34	29336.2		57.69	3158.88	3338.27	3350.8	3338.27	3350.8
								965.84	52396.7	52124.1	52124.1	52124.1	52124.1	52124.1	52124.2	52124.1	52124.2			933.29	29485.1		57.64	3281.4	3336.44	3352.01	3336.44	3352.01
								965.74	52175.9	52122	52122	52122	52122	52122	52122.1	52122	52122.1			933.24	29364.2		57.59	3204.86	3336.19	3355.46	3336.19	3355.46
								965.64	52302.4	52098.6	52098.6	52098.6	52098.6	52098.6	52098.8	52098.6	52098.8			933.19	29453.3		57.54	3331.53	3335.89	3359.66	3335.89	3359.66
								965.54	52025.5	52088.8	52088.8	52088.8	52088.8	52088.8	52089.1	52088.8	52089.1			933.14	29361.6		57.49	3407.05	3335.56	3364.79	3335.56	3364.79
								965.44	52278.2	52069.8	52069.8	52069.8	52069.8	52069.8	52070.3	52069.8	52070.3			933.09	29526.2		57.44	3417.09	3335.16	3371	3335.16	3371
								965.34	52090.3	52029.5	52029.5	52029.5	52029.5	52029.5	52030.3	52029.5	52030.3			933.04	29560.7		57.39	3348.3	3334.67	3378.46	3334.67	3378.46
								965.24	52091.8	51989	51989	51989	51989	51989	51990.2	51989	51990.2			932.99	29223.7		57.34	3361.62	3334.08	3387.42	3334.08	3387.42
								965.14	51688.9	51961.2	51961.2	51961.2	51961.2	51961.2	51963.1	51961.2	51963.1			932.94	29371.5		57.29	3404.22	3333.41	3398.15	3333.41	3398.15
								965.04	52034.7	51929.4	51929.4	51929.4	51929.4	51929.4	51932.3	51929.4	51932.3			932.89	29229.5		57.24	3567.36	3332.62	3410.95	3332.62	3410.95
								964.94	52149.8	51922.1	51922.1	51922.1	51922.1	51922.1	51926.5	51922.1	51926.5			932.84	29188.2		57.19	3470.73	3331.67	3426.13	3331.67	3426.13
								964.84	51766	51904.5	51904.5	51904.5	51904.5	51904.5	51910.9	51904.5	51910.9			932.79	29242.9		57.14	3499.8	3330.54	3444.08	3330.54	3444.08
								964.74	51725.9	51894	51894	51894	51894	51894	51903.3	51894	51903.3			932.74	29391.8		57.09	3467.37	3329.24	3465.26	3329.24	3465.26
								964.64	51978.7	51892.5	51892.5	51892.5	51892.5	51892.5	51906.1	51892.5	51906.1			932.69	29511.2		57.04	3643.44	3327.76	3490.19	3327.76	3490.19
								964.54	51491.5	51890.9	51890.9	51890.9	51890.9	51890.9	51910.3	51890.9	51910.3			932.64	29866.4		56.99	3650.94	3326.08	3519.39	3326.08	3519.39
								964.44	52160.2	51888.6	51888.6	51888.6	51888.6	51888.6	51916	51888.6	51916			932.59	29381.8		56.94	3784.31	3324.19	3553.48	3324.19	3553.48
								964.34	51968.2	51886.1	51886.1	51886.1	51886.1	51886.1	51924.5	51886.1	51924.5			932.54	29392.7		56.89	3762.11	3322.09	3593.15	3322.09	3593.15
								964.24	51777.8	51884.3	51884.3	51884.3	51884.3	51884.3	51937.3	51884.3	51937.3			932.49	29770.3		56.84	3799.25	3319.78	3639.16	3319.78	3639.16
								964.14	52145.2	51880.8	51880.8	51880.8	51880.8	51880.8	51953.3	51880.8	51953.3			932.44	29662.2		56.79	3745.31	3317.23	3692.27	3317.23	3692.27
								964.04	51990	51875.9	51875.9	51875.9	51875.9	51875.9	51973.9	51875.9	51973.9			932.39	29499.8		56.74	4046.78	3314.4	3753.3	3314.4	3753.3
								963.94	52035.5	51869.3	51869.3	51869.3	51869.3	51869.3	52000.2	51869.3	52000.2			932.34	29821.2		56.69	4113.57	3311.24	3823.13	3311.24	3823.13
								963.84	51751.1	51860.2	51860.2	51860.2	51860.2	51860.2	52033	51860.2	52033			932.29	29499.9		56.64	4122.85	3307.77	3902.74	3307.77	3902.74
								963.74	52547.3	51849.3	51849.3	51849.3	51849.3	51849.3	52074.7	51849.3	52074.7			932.24	29234.7		56.59	4191.57	3303.95	3993.09	3303.95	3993.09
								963.64	52382.6	51835	51835	51835	51835	51835	52125.5	51835	52125.5			932.19	29199.5		56.54	4310.92	3299.75	4095.19	3299.75	4095.19
								963.54	52765.1	51817.5	51817.5	51817.5	51817.5	51817.5	52187.2	51817.5	52187.2			932.14	28857.7		56.49	4474.79	3295.14	4210.03	3295.14	4210.03
								963.44	52642	51796.1	51796.1	51796.1	51796.1	51796.1	52260.8	51796.1	52260.8			932.09	29302.4		56.44	4516.97	3290.07	4338.61	3290.07	4338.61
								963.34	52980.2	51771.5	51771.5	51771.5	51771.5	51771.5	52347.9	51771.5	52347.9			932.04	29054.9		56.39	4517.72	3284.52	4481.91	3284.51	4481.91
								963.24	53528.6	51743.8	51743.8	51743.8	51743.8	51743.8	52449.3	51743.8	52449.3			931.99	29343.8		56.34	4665.77	3278.44	4640.84	3278.44	4640.84
								963.14	53291	51712.9	51712.9	51712.9	51712.9	51712.9	52564.3	51712.9	52564.3			931.94	29227.3		56.29	4847.19	3271.78	4816.2	3271.77	4816.2
								963.04	53883.9	51679	51679	51679	51679	51679	52691.8	51679	52691.8			931.89	29194.6		56.24	5219.41	3264.44	5008.66	3264.44	5008.66
								962.94	53435	51642.9	51642.9	51642.9	51642.9	51642.9	52829.7	51642.9	52829.7			931.84	29168.5		56.19	5202.3	3256.38	5218.74	3256.36	5218.75
								962.84	53327	51604.8	51604.8	51604.8	51604.8	51604.8	52973.9	51604.8	52973.9			931.79	29330.4		56.14	5354.1	3247.59	5446.85	3247.56	5446.88
								962.74	53110.6	51563.8	51563.8	51563.8	51563.8	51563.8	53117.7	51563.8	53117.7			931.74	29248.4		56.09	5530.73	3238.02	5693.09	3237.97	5693.14
								962.64	53733.5	51519.6	51519.6	51519.6	51519.6	51519.6	53253.3	51519.6	53253.3			931.69	29086.9		56.04	5724.56	3227.61	5957.28	3227.53	5957.37
								962.54	53131.3	51473.4	51473.4	51473.4	51473.4	51473.4	53374	51473.4	53374			931.64	29121.8		55.99	6079.81	3216.24	6238.84	3216.1	6238.98
								962.44	53407.3	51425.8	51425.8	51425.8	51425.8	51425.8	53471.7	51425.8	53471.7			931.59	29215.1		55.94	6259.96	3203.9	6536.9	3203.65	6537.14
								962.34	53745.3	51377.9	51377.9	51377.9	51377.9	51377.9	53539.1	51377.9	53539.1			931.54	29337.4		55.89	6610.5	3190.57	6850.22	3190.17	6850.62
								962.24	54211.9	51329.2	51329.2	51329.2	51329.2	51329.2	53568.8	51329.2	53568.8			931.49	29269.3		55.84	6927.86	3176.23	7177.04	3175.56	7177.7
								962.14	54112.6	51279.9	51279.9	51279.9	51279.9	51279.9	53555.9	51279.9	53555.9			931.44	29482.8		55.79	7416.77	3160.88	7515.18	3159.81	7516.25
								962.04	53498.6	51228.3	51228.3	51228.3	51228.3	51228.3	53496.1	51228.3	53496.1			931.39	28929.5		55.74	7733.53	3144.56	7861.95	3142.85	7863.66
								961.94	53556.7	51176	51176	51176	51176	51176	53391.9	51176	53391.9			931.34	29065.3		55.69	7956.5	3127.39	8214.23	3124.69	8216.92
								961.84	53391.2	51121.5	51121.5	51121.5	51121.5	51121.5	53244.9	51121.5	53244.9			931.29	29437.7		55.64	8390.47	3109.59	8568.46	3105.39	8572.66
								961.74	53074.8	51067.3	51067.3	51067.3	51067.3	51067.3	53063.7	51067.3	53063.7			931.24	29386.5		55.59	8699.67	3091.4	8920.58	3084.94	8927.04
								961.64	53854.4	51015.1	51015.1	51015.1	51015.1	51015.1	52857.3	51015.1	52857.3			931.19	29527.3		55.54	9505.38	3073.13	9266.13	3063.32	9275.94
								961.54	53534.3	50965.5	50965.5	50965.5	50965.5	50965.5	52635.1	50965.5	52635.1			931.14	29179		55.49	9801.75	3055.27	9600.37	3040.55	9615.09
								961.44	53733	50918.7	50918.7	50918.7	50918.7	50918.7	52405.8	50918.7	52405.8			931.09	29192.9		55.44	10047.9	3038.42	9918.27	3016.62	9940.07
								961.34	52714.7	50873	50873	50873	50873	50873	52175.5	50873	52175.5			931.04	29259		55.39	10549.9	3023.49	10214.8	2991.62	10246.7
								961.24	52212	50829.6	50829.6	50829.6	50829.6	50829.6	51952.3	50829.6	51952.3			930.99	29302.8		55.34	10674.1	3011.59	10485	2965.58	10531
								961.14	52351.6	50788.8	50788.8	50788.8	50788.8	50788.8	51741.6	50788.8	51741.6			930.94	29361.8		55.29	11129.2	3004.11	10723.8	2938.52	10789.4
								961.04	52122.1	50750	50750	50750	50750	50750	51546.7	50750	51546.7			930.89	28834.5		55.24	11246.7	3002.83	10926.8	2910.53	11019.1
								960.94	52497.8	50714.8	50714.8	50714.8	50714.8	50714.8	51371.6	50714.8	51371.6			930.84	29489.4		55.19	11274.5	3009.85	11089.8	2881.65	11218
								960.84	51915	50682.8	50682.8	50682.8	50682.8	50682.8	51216.8	50682.8	51216.8			930.79	29533.4		55.14	11306.3	3027.66	11209.3	2851.88	11385.1
								960.74	51621.8	50654.5	50654.5	50654.5	50654.5	50654.5	51082.9	50654.5	51082.9			930.74	28960.2		55.09	11511	3059.22	11282.5	2821.36	11520.4
								960.64	51674.1	50628.4	50628.4	50628.4	50628.4	50628.4	50967.8	50628.4	50967.8			930.69	29296		55.04	11514	3107.7	11307.5	2790.14	11625.1
								960.54	51575.2	50603.3	50603.3	50603.3	50603.3	50603.3	50868.7	50603.3	50868.7			930.64	29230		54.99	11866.1	3176.54	11283.3	2758.29	11701.5
								960.44	51563.4	50580	50580	50580	50580	50580	50785.1	50580	50785.1			930.59	29240.3		54.94	11617	3269.21	11209.8	2725.95	11753.1
								960.34	51526.2	50559.2	50559.2	50559.2	50559.2	50559.2	50715.7	50559.2	50715.7			930.54	28820.4		54.89	11589.8	3388.86	11088	2693.18	11783.7
								960.24	51247	50541	50541	50541	50541	50541	50659	50541	50659			930.49	28788.2		54.84	11806.2	3538.03	10919.7	2660.12	11797.6
								960.14	51481.1	50524.9	50524.9	50524.9	50524.9	50524.9	50612.9	50524.9	50612.9			930.44	29060.4		54.79	11648.3	3718.13	10707.5	2626.84	11798.8
								960.04	51166.5	50510.5	50510.5	50510.5	50510.5	50510.5	50575.3	50510.5	50575.3			930.39	29178.6		54.74	11931.8	3928.91	10454.9	2593.44	11790.4
								959.94	50628.2	50497.8	50497.8	50497.8	50497.8	50497.8	50545.1	50497.8	50545.1			930.34	29287.3		54.69	12103.1	4167.97	10166.1	2560.06	11774
								959.84	50944.1	50487.1	50487.1	50487.1	50487.1	50487.1	50521.2	50487.1	50521.2			930.29	29276		54.64	11589.2	4430.21	9845.56	2526.8	11749
								959.74	50641	50477.9	50477.9	50477.9	50477.9	50477.9	50502.1	50477.9	50502.1			930.24	29060.2		54.59	11794.2	4707.47	9498.36	2493.78	11712
								959.64	50590.6	50469.5	50469.5	50469.5	50469.5	50469.5	50486.5	50469.5	50486.5			930.19	29202.5		54.54	11595.6	4988.46	9129.6	2461.08	11657
								959.54	50644.8	50461.5	50461.5	50461.5	50461.5	50461.5	50473.4	50461.5	50473.4			930.14	29235		54.49	11651.2	5259.22	8744.54	2428.82	11574.9
								959.44	50430.6	50454.9	50454.9	50454.9	50454.9	50454.9	50463	50454.9	50463			930.09	29217.5		54.44	11562.9	5503.92	8348.33	2397.13	11455.1
								959.34	50717.2	50449.5	50449.5	50449.5	50449.5	50449.5	50455.1	50449.5	50455.1			930.04	29165.9		54.39	11101.7	5706.2	7946	2366.19	11286
								959.24	50997.6	50443.2	50443.2	50443.2	50443.2	50443.2	50447	50443.2	50447			929.99	28913.3		54.34	11101	5850.79	7542.18	2336.05	11056.9
								959.14	50953	50436.8	50436.8	50436.8	50436.8	50436.8	50439.3	50436.8	50439.3			929.94	29078.4		54.29	10731.8	5925.45	7141.11	2306.8	10759.8
								959.04	50698.7	50430.5	50430.5	50430.5	50430.5	50430.5	50432.1	50430.5	50432.1			929.89	29509.2		54.24	10382.4	5922.69	6746.72	2278.58	10390.8
								958.94	50452.5	50424.8	50424.8	50424.8	50424.8	50424.8	50425.9	50424.8	50425.9			929.84	29483.1		54.19	9871.36	5840.64	6362.32	2251.46	9951.5
								958.84	51054.3	50419.6	50419.6	50419.6	50419.6	50419.6	50420.3	50419.6	50420.3			929.79	29073.5		54.14	9331.14	5683.54	5990.84	2225.55	9448.82
								958.74	50932.4	50415.7	50415.7	50415.7	50415.7	50415.7	50416.1	50415.7	50416.1			929.74	29486.8		54.09	8875	5461.01	5634.67	2200.96	8894.72
								958.64	50558.5	50411.9	50411.9	50411.9	50411.9	50411.9	50412.2	50411.9	50412.2			929.69	29209.2		54.04	8411.72	5186.7	5295.64	2177.68	8304.65
								958.54	50190.7	50408.9	50408.9	50408.9	50408.9	50408.9	50409.1	50408.9	50409.1			929.64	29210.5		53.99	7679.35	4876.71	4975.21	2155.83	7696.1
								958.44	50324.7	50407.5	50407.5	50407.5	50407.5	50407.5	50407.6	50407.5	50407.6			929.59	29399.7		53.94	7076.18	4547.54	4674.35	2135.4	7086.49
								958.34	49740.6	50405.9	50405.9	50405.9	50405.9	50405.9	50406	50405.9	50406			929.54	29309.3		53.89	6506	4214.63	4393.65	2116.43	6491.85
								958.24	50601.9	50404	50404	50404	50404	50404	50404.1	50404	50404.1			929.49	28734.2		53.84	6023.98	3891.19	4133.37	2098.97	5925.58
								958.14	50544.5	50402.5	50402.5	50402.5	50402.5	50402.5	50402.5	50402.5	50402.5			929.44	29154.7		53.79	5402.33	3587.39	3893.37	2082.96	5397.8
								958.04	50106.5	50402.2	50402.2	50402.2	50402.2	50402.2	50402.2	50402.2	50402.2			929.39	29447.3		53.74	4984.29	3310.38	3673.36	2068.43	4915.31
								957.94	50780.3	50399.6	50399.6	50399.6	50399.7	50399.6	50399.6	50399.6	50399.7			929.34	29203.7		53.69	4560.5	3064.3	3472.76	2055.34	4481.72
								957.84	50604.4	50396.7	50396.7	50396.7	50396.8	50396.7	50396.7	50396.7	50396.8			929.29	29098.4		53.64	4234.47	2850.77	3290.83	2043.64	4097.96
								957.74	50862.7	50393.5	50393.5	50393.5	50393.6	50393.5	50393.5	50393.5	50393.6			929.24	29162.2		53.59	3726.36	2669.37	3126.64	2033.25	3762.75
								957.64	50271.6	50389.2	50389.2	50389.2	50389.4	50389.2	50389.2	50389.2	50389.4			929.19	29377.4		53.54	3351.54	2518.23	2979.19	2024.1	3473.32
								957.54	50396	50384.8	50384.8	50384.8	50385.1	50384.8	50384.8	50384.8	50385.1			929.14	28892		53.49	3180.13	2394.56	2847.4	2016.09	3225.86
								957.44	50525.7	50380.8	50380.9	50380.8	50381.3	50380.8	50380.8	50380.8	50381.3			929.09	29325		53.44	3034.86	2295.06	2730.17	2009.16	3016.07
								957.34	50525.9	50376.2	50376.3	50376.2	50377	50376.2	50376.2	50376.2	50377			929.04	29124.1		53.39	2715.66	2216.27	2626.35	2003.19	2839.44
								957.24	50678.3	50371.5	50371.6	50371.5	50372.7	50371.5	50371.5	50371.5	50372.7			928.99	29301.4		53.34	2626.92	2154.81	2534.82	1998.1	2691.53
								957.14	50669.5	50366.3	50366.4	50366.3	50368.2	50366.3	50366.3	50366.3	50368.3			928.94	29504.4		53.29	2488.35	2107.51	2454.45	1993.76	2568.19
								957.04	49977.4	50361.1	50361.3	50361.1	50364	50361.1	50361.1	50361.1	50364.2			928.89	29489.9		53.24	2389.74	2071.61	2384.18	1990.11	2465.68
								956.94	50626.8	50355.1	50355.4	50355.1	50359.5	50355.1	50355.1	50355.1	50359.8			928.84	28933.5		53.19	2267.83	2044.68	2322.99	1987.04	2380.63
								956.84	50820.7	50348.6	50348.9	50348.6	50355.2	50348.6	50348.6	50348.6	50355.6			928.79	29031.4		53.14	2274.65	2024.75	2269.93	1984.5	2310.18
								956.74	50886.8	50341.1	50341.6	50341.1	50351	50341.1	50341.1	50341.1	50351.5			928.74	29404.4		53.09	2229.89	2010.17	2224.11	1982.42	2251.86
								956.64	50795.1	50333	50333.7	50333	50347.7	50333	50333	50333	50348.4			928.69	29385.4		53.04	2226.42	1999.62	2184.71	1980.73	2203.59
								956.54	50972.9	50324.4	50325.4	50324.4	50345.8	50324.4	50324.4	50324.4	50346.8			928.64	29495		52.99	2261.32	1992.04	2150.91	1979.34	2163.61
								956.44	50817.6	50314.9	50316.3	50314.9	50345.9	50314.9	50314.9	50314.9	50347.3			928.59	29540.1		52.94	2097.03	1986.61	2122.02	1978.19	2130.44
								956.34	51428	50303.6	50305.7	50303.6	50347.9	50303.6	50303.6	50303.6	50350			928.54	29347.9		52.89	2045.72	1982.75	2097.41	1977.23	2102.93
								956.24	50958.8	50292	50294.8	50292	50354.6	50292	50292	50292	50357.4			928.49	29361.8		52.84	2156.52	1980.01	2076.53	1976.44	2080.1
								956.14	51096.1	50279.7	50283.6	50279.7	50367.1	50279.7	50279.7	50279.7	50371			928.44	29473.5		52.79	2081.48	1978.06	2058.86	1975.77	2061.14
								956.04	51431.3	50266.2	50271.6	50266.2	50386.9	50266.2	50266.2	50266.2	50392.3			928.39	28918.7		52.74	2058.22	1976.66	2043.96	1975.22	2045.4
								955.94	51619.4	50250.9	50258.4	50250.9	50415.7	50250.9	50250.9	50250.9	50423.2			928.34	29125.7		52.69	1974.53	1975.64	2031.43	1974.74	2032.32
								955.84	50893.1	50234.3	50244.5	50234.3	50456.5	50234.3	50234.3	50234.3	50466.8			928.29	29129.4		52.64	1915.33	1974.88	2020.92	1974.33	2021.47
								955.74	51324.4	50216.2	50230.2	50216.2	50512.5	50216.2	50216.2	50216.2	50526.5			928.24	28954.1		52.59	1992.53	1974.3	2012.13	1973.96	2012.47
								955.64	51938	50196.9	50215.7	50196.9	50587.3	50196.9	50196.9	50196.9	50606.2			928.19	29461.3		52.54	2023.77	1973.83	2004.79	1973.62	2004.99
								955.54	52426.3	50176.2	50201.5	50176.2	50684.4	50176.2	50176.2	50176.2	50709.7			928.14	29243.3		52.49	2005.51	1973.46	1998.71	1973.34	1998.83
								955.44	52248.3	50153.5	50187.3	50153.5	50806.9	50153.5	50153.5	50153.5	50840.7			928.09	29413.6		52.44	2058	1973.17	1993.68	1973.1	1993.75
								955.34	52067.1	50129	50173.8	50129	50958.7	50129	50129	50129	51003.5			928.04	29118.2		52.39	2035.51	1972.95	1989.55	1972.91	1989.59
								955.24	52494.5	50102.7	50161.7	50102.7	51142.6	50102.7	50102.7	50102.7	51201.7			927.99	29490.5		52.34	2037.16	1972.75	1986.14	1972.73	1986.16
								955.14	52158	50073.2	50150.5	50073.2	51359.5	50073.2	50073.2	50073.2	51436.8			927.94	29314.2		52.29	1995.07	1972.57	1983.33	1972.56	1983.34
								955.04	52890	50041.5	50142.2	50041.5	51610.9	50041.5	50041.5	50041.5	51711.5			927.89	29247.4		52.24	2021.78	1972.42	1981.04	1972.41	1981.05
								954.94	53031.2	50007.8	50138	50007.8	51895.6	50007.8	50007.8	50007.8	52025.8			927.84	29417.7		52.19	2006.95	1972.28	1979.16	1972.27	1979.16
								954.84	53292	49971.8	50139.2	49971.8	52209.4	49971.8	49971.8	49971.8	52376.7			927.79	29489.7		52.14	2032.61	1972.15	1977.63	1972.15	1977.63
								954.74	53854.7	49933.4	50147.2	49933.4	52545.2	49933.4	49933.4	49933.4	52759			927.74	29361.1		52.09	2091.77	1972.05	1976.39	1972.05	1976.39
								954.64	53358.9	49892	50163.5	49892	52892.3	49892	49892	49892	53163.9			927.69	29263.5		52.04	1925.03	1971.94	1975.37	1971.94	1975.37
								954.54	53677.3	49847.8	50190.5	49847.8	53237.6	49847.8	49847.8	49847.8	53580.3			927.64	29328.4		51.99	1970.01	1971.84	1974.54	1971.84	1974.54
								954.44	54454.3	49800.4	50230.3	49800.4	53564.5	49800.4	49800.4	49800.4	53994.4			927.59	29463.3		51.94	1984.14	1971.74	1973.86	1971.74	1973.86
								954.34	54431.7	49750	50285.8	49750	53855.3	49750	49750	49750	54391			927.54	29257.8		51.89	2032.66	1971.64	1973.3	1971.64	1973.3
								954.24	54756.6	49696.9	50360.4	49696.9	54091.9	49696.9	49696.9	49696.9	54755.4			927.49	29643.6		51.84	1989.11	1971.55	1972.85	1971.55	1972.85
								954.14	54971.1	49641.1	50457.5	49641.1	54257.3	49641.1	49641.1	49641.1	55073.7			927.44	29610.7		51.79	1982.82	1971.48	1972.48	1971.48	1972.48
								954.04	55036	49583.4	50581.5	49583.4	54338.5	49583.4	49583.4	49583.4	55336.6			927.39	29296.8		51.74	2087.87	1971.41	1972.19	1971.41	1972.19
								953.94	55538.1	49523.5	50735.7	49523.5	54325.9	49523.5	49523.5	49523.5	55538.1			927.34	29492.7		51.69	1922.43	1971.34	1971.95	1971.34	1971.95
								953.84	55376	49461.6	50924.3	49461.6	54216.7	49461.6	49461.6	49461.6	55679.3			927.29	29549.6		51.64	1880.2	1971.28	1971.75	1971.28	1971.75
								953.74	55524.9	49398.7	51151.5	49398.7	54014.9	49398.7	49398.7	49398.7	55767.7			927.24	29599.4		51.59	1950.27	1971.23	1971.59	1971.23	1971.59
								953.64	55301.4	49334.5	51420.8	49334.5	53729.5	49334.5	49334.5	49334.5	55815.8			927.19	29085.1		51.54	1958.61	1971.2	1971.47	1971.2	1971.47
								953.54	55115	49268.9	51734.8	49268.9	53374.1	49268.9	49268.9	49268.9	55840.1			927.14	28967.8		51.49	2042.68	1974.89	1975.1	1974.89	1975.1
								953.44	55043.8	49202.2	52096.2	49202.2	52966.3	49202.2	49202.2	49202.2	55860.3			927.09	29626.2
								953.34	55002	49134.2	52505.8	49134.2	52524	49134.2	49134.2	49134.2	55895.6			927.04	29553
								953.24	55081.6	49064.9	52963.7	49064.9	52065.2	49064.9	49064.9	49064.9	55964			926.99	29425
								953.14	55543.3	48994.1	53468.2	48994.1	51605.9	48994.1	48994.1	48994.1	56080			926.94	29649.8
								953.04	55412.3	48921.8	54015.8	48921.8	51159.4	48921.8	48921.8	48921.8	56253.3			926.89	29511.4
								952.94	55789.5	48847.5	54600.3	48847.5	50735.2	48847.5	48847.5	48847.5	56488.1			926.84	29639
								952.84	56187	48770.7	55213.7	48770.7	50340.1	48770.7	48770.7	48770.7	56783			926.79	29335.4
								952.74	56192.4	48690.5	55844.5	48690.5	49976.8	48690.5	48690.5	48690.5	57130.8			926.74	29475.4
								952.64	56389.8	48606.3	56479.7	48606.3	49646.3	48606.3	48606.3	48606.3	57519.6			926.69	29755.2
								952.54	56771.4	48517.9	57104	48517.9	49347.5	48517.9	48517.9	48517.9	57933.7			926.64	29709.1
								952.44	56865.7	48425.2	57700.9	48425.2	49078.6	48425.2	48425.2	48425.2	58354.4			926.59	29796.3
								952.34	57952.2	48328.4	58252.7	48328.4	48836.6	48328.4	48328.4	48328.4	58761			926.54	29408.5
								952.24	58392.5	48227.2	58740.7	48227.2	48617.6	48227.2	48227.2	48227.2	59131.1			926.49	29460.3
								952.14	58794.7	48121.7	59147	48121.7	48418.1	48121.7	48121.7	48121.7	59443.3			926.44	29353.3
								952.04	59120.1	48012.7	59455.6	48012.7	48235	48012.7	48012.7	48012.7	59677.9			926.39	29573.5
								951.94	58809.9	47900.1	59652.4	47900.1	48064.9	47900.1	47900.1	47900.1	59817.2			926.34	29453.2
								951.84	59518.7	47785.1	59727.7	47785.1	47905.9	47785.1	47785.1	47785.1	59848.4			926.29	29903.5
								951.74	59675.7	47669	59675.7	47669	47756.4	47669	47669	47669	59763.1			926.24	29529
								951.64	58961.4	47553.6	59496.2	47553.6	47616.2	47553.6	47553.6	47553.6	59558.8			926.19	29802.4
								951.54	59112.6	47440.3	59192.6	47440.3	47484.6	47440.3	47440.3	47440.3	59236.9			926.14	29374.5
								951.44	58171.2	47330	58772.9	47330	47361	47330	47330	47330	58803.9			926.09	29377.8
								951.34	57037	47224.1	58249.3	47224.1	47245.6	47224.1	47224.1	47224.1	58270.8			926.04	29793
								951.24	55908.8	47122.9	57636.4	47122.9	47137.6	47122.9	47122.9	47122.9	57651.1			925.99	29512.7
								951.14	55143.4	47027.7	56952.1	47027.7	47037.6	47027.7	47027.7	47027.7	56962			925.94	29871.4
								951.04	54497.1	46939.6	56215.4	46939.6	46946.2	46939.6	46939.6	46939.6	56222			925.89	29413.1
								950.94	53362.7	46858.5	55444.7	46858.5	46862.9	46858.5	46858.5	46858.5	55449			925.84	29616.4
								950.84	52805.8	46785	54658.3	46785	46787.9	46785	46785	46785	54661.2			925.79	29484.1
								950.74	52145	46718.2	53872.2	46718.2	46720.1	46718.2	46718.2	46718.2	53874			925.74	29415.2
								950.64	51245.8	46656.9	53099.8	46656.9	46658.1	46656.9	46656.9	46656.9	53101			925.69	29661.9
								950.54	50637.7	46600.6	52353.4	46600.6	46601.3	46600.6	46600.6	46600.6	52354.2			925.64	29589.8
								950.44	50275.6	46549.4	51643.3	46549.4	46549.8	46549.4	46549.4	46549.4	51643.8			925.59	29862.8
								950.34	50371.7	46503.1	50977.2	46503.1	46503.4	46503.1	46503.1	46503.1	50977.5			925.54	29919.9
								950.24	50526.7	46460.5	50359.3	46460.5	46460.7	46460.5	46460.5	46460.5	50359.5			925.49	29682.3
								950.14	50023.2	46421.2	49792.8	46421.2	46421.3	46421.2	46421.2	46421.2	49792.9			925.44	29800.4
								950.04	49137.2	46384.2	49278.1	46384.2	46384.3	46384.2	46384.2	46384.2	49278.2			925.39	29697
								949.94	48711.5	46349.6	48815.6	46349.6	46349.7	46349.6	46349.6	46349.6	48815.6			925.34	30011.1
								949.84	49102.4	46316.5	48402.8	46316.5	46316.5	46316.5	46316.5	46316.5	48402.8			925.29	29673.1
								949.74	48830.7	46284.3	48037.1	46284.3	46284.3	46284.3	46284.3	46284.3	48037.2			925.24	29781.7
								949.64	49280.6	46253.9	47716.6	46253.9	46254	46254	46253.9	46253.9	47716.6			925.19	29723.3
								949.54	48296.1	46225.8	47438.1	46225.8	46225.8	46225.9	46225.8	46225.8	47438.1			925.14	30120.7
								949.44	48773.7	46199.3	47197.4	46199.3	46199.3	46199.3	46199.3	46199.3	47197.4			925.09	29910
								949.34	48926.8	46173.7	46990.2	46173.7	46173.7	46173.8	46173.7	46173.7	46990.2			925.04	29772.5
								949.24	48081	46148.7	46812.2	46148.7	46148.7	46148.8	46148.7	46148.7	46812.2			924.99	30086.2
								949.14	47846.3	46124.6	46660.4	46124.6	46124.6	46124.7	46124.6	46124.6	46660.5			924.94	29856.1
								949.04	48089.6	46101.4	46531.3	46101.4	46101.4	46101.5	46101.4	46101.4	46531.4			924.89	30096.8
								948.94	47749	46079.7	46422.5	46079.7	46079.7	46079.9	46079.7	46079.7	46422.7			924.84	29933.1
								948.84	47947.8	46058.4	46330	46058.4	46058.4	46058.6	46058.4	46058.4	46330.2			924.79	29779.7
								948.74	47802.5	46038.1	46252	46038.1	46038.1	46038.4	46038.1	46038.1	46252.3			924.74	29616.7
								948.64	47668.1	46019.3	46186.7	46019.3	46019.3	46019.7	46019.3	46019.3	46187.1			924.69	29784
								948.54	47353	46001.3	46131.4	46001.3	46001.3	46001.8	46001.3	46001.3	46131.9			924.64	30026.7
								948.44	47718.5	45983.7	46084.4	45983.7	45983.7	45984.4	45983.7	45983.7	46085			924.59	29991.9
								948.34	47443.2	45967	46044.3	45967	45967	45967.9	45967	45967	46045.2			924.54	30057.2
								948.24	47178.6	45950.6	46009.7	45950.6	45950.6	45951.8	45950.6	45950.6	46010.8			924.49	30053.3
								948.14	47051.7	45935.5	45980.3	45935.5	45935.5	45937	45935.5	45935.5	45981.8			924.44	30012
								948.04	47079.5	45921.8	45955.6	45921.8	45921.8	45923.7	45921.8	45921.8	45957.5			924.39	29706.7
								947.94	47049.4	45908.5	45933.8	45908.5	45908.5	45911	45908.5	45908.5	45936.3			924.34	29968.8
								947.84	47186.1	45895.3	45914.2	45895.3	45895.3	45898.6	45895.3	45895.3	45917.4			924.29	29887.4
								947.74	46486	45883.1	45897.1	45883.1	45883.1	45887.3	45883.1	45883.1	45901.2			924.24	30064.2
								947.64	46092	45871.3	45881.6	45871.3	45871.3	45876.5	45871.3	45871.3	45886.8			924.19	30262.8
								947.54	47074.2	45859.3	45866.9	45859.3	45859.3	45866	45859.3	45859.3	45873.5			924.14	30161.1
								947.44	47037.4	45847.8	45853.3	45847.8	45847.8	45856.2	45847.8	45847.8	45861.7			924.09	29994.4
								947.34	46561.2	45836.6	45840.5	45836.6	45836.6	45847.2	45836.6	45836.6	45851.1			924.04	30299.5
								947.24	46937.5	45825.9	45828.7	45825.9	45825.9	45839.2	45825.9	45825.9	45842			923.99	30163.9
								947.14	47151.8	45815.4	45817.4	45815.4	45815.4	45832	45815.4	45815.4	45834			923.94	30221.4
								947.04	46474.4	45804.3	45805.7	45804.3	45804.3	45824.9	45804.3	45804.3	45826.4			923.89	29790.4
								946.94	46602.5	45792.8	45793.8	45792.8	45792.8	45818.4	45792.8	45792.8	45819.4			923.84	29991.1
								946.84	46352.6	45782	45782.7	45782	45782	45813.6	45782	45782	45814.3			923.79	30397.6
								946.74	46812.3	45771.6	45772.1	45771.6	45771.6	45810.4	45771.6	45771.6	45810.9			923.74	30118.2
								946.64	47053.8	45760.8	45761.2	45760.8	45760.8	45808.4	45760.8	45760.8	45808.8			923.69	30193.6
								946.54	46355.3	45750.6	45750.8	45750.6	45750.6	45808.7	45750.6	45750.6	45809			923.64	29891.9
								946.44	46219.7	45741.3	45741.5	45741.3	45741.3	45812	45741.3	45741.3	45812.1			923.59	30299.7
								946.34	46488.3	45731.9	45732	45731.9	45731.9	45817.5	45731.9	45731.9	45817.6			923.54	30311.8
								946.24	46812.5	45721.9	45721.9	45721.9	45721.9	45825.1	45721.9	45721.9	45825.2			923.49	30357.7
								946.14	46220.1	45711.4	45711.5	45711.4	45711.4	45835.5	45711.4	45711.4	45835.6			923.44	30494.5
								946.04	46067.5	45701.5	45701.6	45701.5	45701.5	45850.1	45701.5	45701.5	45850.2			923.39	30426.6
								945.94	46448	45692.6	45692.7	45692.6	45692.6	45869.8	45692.6	45692.6	45869.8			923.34	30646.9
								945.84	47180.9	45683.5	45683.5	45683.5	45683.5	45893.9	45683.5	45683.5	45894			923.29	30394.1
								945.74	46677.3	45673.8	45673.8	45673.8	45673.8	45922.7	45673.8	45673.8	45922.7			923.24	30402.5
								945.64	46051.3	45663.6	45663.6	45663.6	45663.6	45956.9	45663.6	45663.6	45956.9			923.19	30424.8
								945.54	45926.6	45654	45654	45654	45654	45998.3	45654	45654	45998.3			923.14	30886.6
								945.44	46465.8	45644.2	45644.2	45644.2	45644.2	46046.6	45644.2	45644.2	46046.6			923.09	30242.2
								945.34	46767.9	45633.5	45633.5	45633.5	45633.5	46102	45633.5	45633.5	46102			923.04	30332.8
								945.24	46849.2	45622.2	45622.2	45622.2	45622.2	46165.2	45622.2	45622.2	46165.2			922.99	30500.3
								945.14	46006.4	45610.7	45610.7	45610.7	45610.7	46237.4	45610.7	45610.7	46237.4			922.94	30719.6
								945.04	46408.5	45598.6	45598.6	45598.6	45598.6	46319	45598.6	45598.6	46319			922.89	30575.9
								944.94	46778.1	45585.4	45585.4	45585.4	45585.4	46409.9	45585.4	45585.4	46409.9			922.84	30499.6
								944.84	47068.7	45570.2	45570.2	45570.2	45570.2	46509.6	45570.2	45570.2	46509.6			922.79	30356.2
								944.74	47299	45553.7	45553.7	45553.7	45553.7	46619.4	45553.7	45553.7	46619.4			922.74	30718.2
								944.64	47053.6	45535.9	45535.9	45535.9	45535.9	46739.3	45535.9	45535.9	46739.3			922.69	30890.7
								944.54	47161.7	45516.7	45516.7	45516.7	45516.7	46869.3	45516.7	45516.7	46869.3			922.64	30764.4
								944.44	47895.8	45495.4	45495.4	45495.4	45495.4	47008.6	45495.4	45495.4	47008.6			922.59	30827
								944.34	47642.1	45472.1	45472.1	45472.1	45472.1	47156.7	45472.1	45472.1	47156.7			922.54	30359.3
								944.24	47966.1	45447.3	45447.3	45447.3	45447.3	47313.5	45447.3	45447.3	47313.5			922.49	30851.5
								944.14	48172.4	45420.7	45420.7	45420.7	45420.7	47477.7	45420.7	45420.7	47477.7			922.44	30823.6
								944.04	48014.1	45392.7	45392.7	45392.7	45392.7	47648.4	45392.7	45392.7	47648.4			922.39	30551.9
								943.94	48264.5	45363	45363	45363	45363	47823.5	45363	45363	47823.5			922.34	30818.8
								943.84	48246.2	45331.8	45331.8	45331.8	45331.8	48001.1	45331.8	45331.8	48001.1			922.29	30741.2
								943.74	48635.1	45299.8	45299.8	45299.8	45299.8	48179.6	45299.8	45299.8	48179.6			922.24	30492
								943.64	48476.2	45267	45267	45267	45267	48356.3	45267	45267	48356.3			922.19	30994.1
								943.54	48626.3	45233.7	45233.7	45233.7	45233.7	48528.5	45233.7	45233.7	48528.5			922.14	31138.1
								943.44	48474.8	45200.4	45200.4	45200.4	45200.4	48693.6	45200.4	45200.4	48693.6			922.09	30962
								943.34	48452.7	45167.3	45167.3	45167.3	45167.3	48848.3	45167.3	45167.3	48848.3			922.04	30907.5
								943.24	48106.5	45134.2	45134.2	45134.2	45134.2	48989.3	45134.2	45134.2	48989.3			921.99	30951.7
								943.14	48188.9	45101.6	45101.6	45101.6	45101.6	49113.5	45101.6	45101.6	49113.5			921.94	31071
								943.04	47859.3	45069.3	45069.3	45069.3	45069.3	49217.7	45069.3	45069.3	49217.7			921.89	31042
								942.94	47463.8	45037.4	45037.4	45037.4	45037.4	49299.2	45037.4	45037.4	49299.2			921.84	31052.5
								942.84	47844.7	45006.1	45006.1	45006.1	45006.1	49355.6	45006.1	45006.1	49355.6			921.79	31013.4
								942.74	47531.7	44975.3	44975.3	44975.3	44975.3	49385.1	44975.3	44975.3	49385.1			921.74	31103.5
								942.64	47917.7	44945.5	44945.5	44945.5	44945.5	49386.7	44945.5	44945.5	49386.7			921.69	31013.1
								942.54	47736	44916.3	44916.3	44916.3	44916.3	49359.2	44916.3	44916.3	49359.2			921.64	31044.8
								942.44	47782.3	44887.6	44887.6	44887.6	44887.6	49302.5	44887.6	44887.6	49302.5			921.59	30822.1
								942.34	47480.3	44858.4	44858.4	44858.4	44858.4	49216.5	44858.4	44858.4	49216.5			921.54	30930.5
								942.24	47183.2	44828.8	44828.8	44828.8	44828.8	49102.2	44828.8	44828.8	49102.2			921.49	30810.8
								942.14	47155.5	44799	44799	44799	44799	48961.9	44799	44799	48961.9			921.44	31296.8
								942.04	47429.4	44768.6	44768.6	44768.6	44768.6	48797.5	44768.6	44768.6	48797.5			921.39	31366.1
								941.94	47971.9	44738.4	44738.4	44738.4	44738.4	48612.7	44738.4	44738.4	48612.7			921.34	31292.3
								941.84	47723.2	44708.2	44708.2	44708.2	44708.2	48410.3	44708.2	44708.2	48410.3			921.29	31324.1
								941.74	47747.7	44678	44678	44678	44678	48193.7	44678	44678	48193.7			921.24	31150.7
								941.64	47830.6	44648.2	44648.2	44648.2	44648.2	47966.6	44648.2	44648.2	47966.6			921.19	31249
								941.54	47504.7	44618.1	44618.1	44618.1	44618.1	47731.6	44618.1	44618.1	47731.6			921.14	31862.5
								941.44	47372.7	44588.2	44588.2	44588.2	44588.2	47492.5	44588.2	44588.2	47492.5			921.09	31464.6
								941.34	47440.3	44558.6	44558.6	44558.6	44558.6	47252.4	44558.6	44558.6	47252.4			921.04	31563.8
								941.24	46892.2	44530.1	44530.1	44530.1	44530.1	47014.7	44530.1	44530.1	47014.7			920.99	31438.3
								941.14	47157.2	44502.6	44502.6	44502.6	44502.6	46781.8	44502.6	44502.6	46781.8			920.94	31468.8
								941.04	46617	44476.1	44476.1	44476.1	44476.1	46555.9	44476.1	44476.1	46555.9			920.89	31492.5
								940.94	46796.4	44450.4	44450.4	44450.4	44450.4	46338.4	44450.4	44450.4	46338.4			920.84	31555.6
								940.84	46639.2	44425.5	44425.5	44425.5	44425.5	46130.8	44425.5	44425.5	46130.8			920.79	31690.4
								940.74	46351.2	44401.6	44401.6	44401.6	44401.6	45934.2	44401.6	44401.6	45934.2			920.74	31781.3
								940.64	46400.2	44378.8	44378.8	44378.8	44378.8	45749.6	44378.8	44378.8	45749.6			920.69	31936.6
								940.54	46708.4	44356.6	44356.6	44356.6	44356.6	45576.8	44356.6	44356.6	45576.8			920.64	31398.8
								940.44	46395.6	44334.9	44334.9	44334.9	44334.9	45416.1	44334.9	44334.9	45416.1			920.59	32028.1
								940.34	46082.6	44313.8	44313.8	44313.8	44313.8	45267.4	44313.8	44313.8	45267.4			920.54	32259.5
								940.24	46106	44293.5	44293.5	44293.5	44293.5	45130.9	44293.5	44293.5	45130.9			920.49	32049.7
								940.14	46055.9	44274.2	44274.2	44274.2	44274.2	45006.2	44274.2	44274.2	45006.2			920.44	31690.4
								940.04	46295.5	44255.6	44255.6	44255.6	44255.6	44892.8	44255.6	44255.6	44892.8			920.39	31953.5
								939.94	45874.1	44238.1	44238.1	44238.1	44238.1	44790.4	44238.1	44238.1	44790.4			920.34	31544.9
								939.84	45699.1	44221.8	44221.8	44221.8	44221.8	44698.4	44221.8	44221.8	44698.4			920.29	31700.4
								939.74	45396.8	44206.2	44206.2	44206.2	44206.2	44615.9	44206.2	44206.2	44615.9			920.24	32231.7
								939.64	45461	44191.3	44191.3	44191.3	44191.3	44541.9	44191.3	44191.3	44541.9			920.19	32266
								939.54	45040.9	44177.7	44177.7	44177.7	44177.7	44476.7	44177.7	44177.7	44476.7			920.14	32155.4
								939.44	45302.2	44165.2	44165.2	44165.2	44165.2	44419.1	44165.2	44165.2	44419.1			920.09	32464.4
								939.34	45393.5	44153.8	44153.8	44153.8	44153.8	44368.5	44153.8	44153.8	44368.5			920.04	32054.7
								939.24	45332.2	44143.3	44143.3	44143.3	44143.3	44324.1	44143.3	44143.3	44324.1			919.99	32223.1
								939.14	44470.7	44134	44134	44134	44134	44285.7	44134	44134	44285.7			919.94	32846.6
								939.04	44774.2	44126	44126	44126	44126	44252.8	44126	44126	44252.8			919.89	32586
								938.94	45070.6	44119	44119	44119	44119	44224.5	44119	44119	44224.5			919.84	32759.5
								938.84	44835.7	44112.8	44112.8	44112.8	44112.8	44200.3	44112.8	44112.8	44200.3			919.79	32562.8
								938.74	44208.3	44108.1	44108.1	44108.1	44108.1	44180.3	44108.1	44108.1	44180.4			919.74	32351.8
								938.64	43996.4	44104.4	44104.4	44104.4	44104.4	44163.8	44104.4	44104.4	44163.9			919.69	32657.6
								938.54	44389.8	44101.7	44101.7	44101.8	44101.7	44150.5	44101.7	44101.7	44150.6			919.64	32784.3
								938.44	44024.4	44099.1	44099.1	44099.3	44099.1	44138.9	44099.1	44099.1	44139.1			919.59	33164.4
								938.34	43766.3	44097	44097	44097.3	44097	44129.4	44097	44097	44129.6			919.54	32586.7
								938.24	44192.4	44096.2	44096.2	44096.6	44096.2	44122.4	44096.2	44096.2	44122.8			919.49	32709.9
								938.14	44212.3	44095.8	44095.8	44096.5	44095.8	44117	44095.8	44095.8	44117.6			919.44	32538.3
								938.04	44418.6	44095.2	44095.2	44096.1	44095.2	44112.2	44095.2	44095.2	44113.2			919.39	32553.2
								937.94	44193.9	44094.2	44094.2	44095.6	44094.2	44107.8	44094.2	44094.2	44109.2			919.34	32714.9
								937.84	43669.8	44093.1	44093.1	44095.3	44093.1	44104	44093.1	44093.1	44106.2			919.29	32310
								937.74	44347.4	44092.6	44092.6	44095.8	44092.6	44101.3	44092.6	44092.6	44104.4			919.24	32635.7
								937.64	44532.3	44091.7	44091.7	44096.4	44091.7	44098.6	44091.7	44091.7	44103.2			919.19	32880.2
								937.54	44372.3	44091.4	44091.4	44098.1	44091.4	44096.8	44091.4	44091.4	44103.5			919.14	32811.7
								937.44	44392.9	44091.3	44091.3	44101	44091.3	44095.5	44091.3	44091.3	44105.3			919.09	32695.8
								937.34	43458	44090.4	44090.4	44104.4	44090.4	44093.8	44090.4	44090.4	44107.7			919.04	32737.3
								937.24	44178.4	44089.5	44089.5	44109.2	44089.5	44092.1	44089.5	44089.5	44111.8			918.99	32892
								937.14	43632.7	44088.1	44088.1	44115.9	44088.1	44090.1	44088.1	44088.1	44117.9			918.94	33307.9
								937.04	43870	44086.5	44086.5	44125.2	44086.5	44088.1	44086.5	44086.5	44126.8			918.89	33028.1
								936.94	44356.5	44084.5	44084.5	44138.1	44084.5	44085.7	44084.5	44084.5	44139.3			918.84	32554.1
								936.84	44343.2	44082.2	44082.2	44155.6	44082.2	44083.1	44082.2	44082.2	44156.5			918.79	32794.6
								936.74	44593.3	44079.3	44079.3	44179	44079.3	44080	44079.3	44079.3	44179.7			918.74	33237.1
								936.64	44949.3	44075.3	44075.3	44209.5	44075.3	44075.8	44075.3	44075.3	44210			918.69	33151.1
								936.54	45309.6	44070.8	44070.8	44250	44070.8	44071.2	44070.8	44070.8	44250.4			918.64	33194.5
								936.44	45197.8	44065.5	44065.5	44302.7	44065.5	44065.8	44065.5	44065.5	44303			918.59	33035.8
								936.34	45642.6	44059.6	44059.6	44370.7	44059.6	44059.8	44059.6	44059.6	44370.9			918.54	33312.3
								936.24	46185	44052.6	44052.6	44457.3	44052.6	44052.8	44052.6	44052.6	44457.5			918.49	33344.4
								936.14	45156.2	44044.7	44044.7	44566.2	44044.7	44044.8	44044.7	44044.7	44566.4			918.44	33312
								936.04	45562.1	44035.8	44035.8	44702	44035.8	44035.9	44035.8	44035.8	44702.1			918.39	33555.6
								935.94	45397.3	44025.8	44025.7	44869	44025.7	44025.8	44025.7	44025.7	44869.1			918.34	33343.6
								935.84	46536.3	44014.6	44014.6	45072.1	44014.6	44014.6	44014.6	44014.6	45072.2			918.29	33395.9
								935.74	46690.9	44002.3	44002.1	45316	44002.1	44002.2	44002.1	44002.1	45316.1			918.24	33603.9
								935.64	46869.1	43988.8	43988.6	45605.3	43988.6	43988.6	43988.6	43988.6	45605.5			918.19	33601.7
								935.54	47487.9	43974.3	43973.8	45943.7	43973.8	43973.9	43973.8	43973.8	45944.2			918.14	33555.9
								935.44	47879.1	43957.7	43957	46333.3	43957	43957	43957	43957	46334.1			918.09	33427.9
								935.34	48046.8	43939.7	43938.4	46775.6	43938.4	43938.4	43938.4	43938.4	46776.9			918.04	33909
								935.24	48205.8	43919.9	43917.8	47269.3	43917.8	43917.8	43917.8	43917.8	47271.4			917.99	33494.1
								935.14	48971.7	43898.8	43895.2	47811.2	43895.2	43895.2	43895.2	43895.2	47814.7			917.94	33695.5
								935.04	49961.5	43876.3	43870.5	48394.2	43870.5	43870.5	43870.5	43870.5	48400			917.89	33843.2
								934.94	49467.3	43852.9	43843.4	49008.2	43843.4	43843.4	43843.4	43843.4	49017.7			917.84	33683.3
								934.84	50213.2	43829.4	43814.2	49639.4	43814.2	43814.2	43814.2	43814.2	49654.6			917.79	34226.4
								934.74	50817.8	43806.7	43782.6	50270.1	43782.6	43782.6	43782.6	43782.6	50294.2			917.74	33929.5
								934.64	51805.3	43786.2	43748.7	50879.9	43748.7	43748.7	43748.7	43748.7	50917.4			917.69	33676.4
								934.54	52024.5	43770.3	43712.5	51446	43712.5	43712.5	43712.5	43712.5	51503.8			917.64	34031.5
								934.44	52365.9	43761.9	43674	51944.7	43674	43674	43674	43674	52032.6			917.59	34176.6
								934.34	53292.7	43765.4	43633.4	52352.8	43633.4	43633.4	43633.4	43633.4	52484.8			917.54	34190.3
								934.24	53434.1	43786.1	43590.5	52649.6	43590.5	43590.5	43590.5	43590.5	52845.3			917.49	34292.6
								934.14	53223.6	43831.6	43545.5	52818.8	43545.5	43545.5	43545.5	43545.5	53104.9			917.44	34381.4
								934.04	53942.5	43911.5	43498.5	52849.7	43498.5	43498.5	43498.5	43498.5	53262.7			917.39	34453.8
								933.94	54783.4	44038.3	43449.9	52738.7	43449.9	43449.9	43449.9	43449.9	53327			917.34	34548.4
								933.84	54500.4	44227	43399.9	52489.1	43399.9	43399.9	43399.9	43399.9	53316.3			917.29	34076.3
								933.74	54794.1	44495.8	43348.4	52111.1	43348.4	43348.4	43348.4	43348.4	53258.5			917.24	33966.2
								933.64	55119.8	44866	43295.6	51620.6	43295.6	43295.6	43295.6	43295.6	53190.9			917.19	34161.8
								933.54	55025.3	45361.8	43241.6	51038.1	43241.6	43241.6	43241.6	43241.6	53158.3			917.14	34222.5
								933.44	55097.9	46009.2	43186.2	50386.4	43186.2	43186.2	43186.2	43186.2	53209.4			917.09	34113.3
								933.34	55301.7	46835.2	43129.2	49689.1	43129.2	43129.2	43129.2	43129.2	53395.1			917.04	34048
								933.24	55993.7	47866.4	43070.8	48969.3	43070.8	43070.8	43070.8	43070.8	53764.9			916.99	34069
								933.14	55611.6	49124.8	43010.7	48247.7	43010.7	43010.7	43010.7	43010.7	54361.8			916.94	33456.2
								933.04	56132	50625.3	42948.5	47541.6	42948.5	42948.5	42948.5	42948.5	55218.4			916.89	33594
								932.94	57290.5	52371.2	42883.7	46864.7	42883.7	42883.7	42883.7	42883.7	56352.3			916.84	33576.6
								932.84	57489.3	54349.8	42815.5	46227	42815.5	42815.5	42815.5	42815.5	57761.3			916.79	33528.3
								932.74	57900.5	56527.9	42743.3	45634.7	42743.3	42743.3	42743.3	42743.3	59419.3			916.74	33214.4
								932.64	59222.4	58848.1	42666.1	45090.6	42666.1	42666.1	42666.1	42666.1	61272.6			916.69	33034.4
								932.54	60900	61228	42583.3	44595.4	42583.3	42583.3	42583.3	42583.3	63240.2			916.64	32807.8
								932.44	62327.1	63561.5	42494.5	44147.6	42494.5	42494.5	42494.5	42494.5	65214.7			916.59	32448.2
								932.34	63939	65724	42399.3	43744.2	42399.3	42399.3	42399.3	42399.3	67068.9			916.54	32390.8
								932.24	66825.5	67582.7	42298	43381.7	42298	42298	42298	42298	68666.4			916.49	32490
								932.14	68383.7	69010	42191.7	43056.7	42191.7	42191.7	42191.7	42191.7	69875			916.44	32410.3
								932.04	69352.6	69897.8	42081.2	42765.2	42081.2	42081.2	42081.2	42081.2	70581.9			916.39	31654.4
								931.94	70516.9	70173.2	41968.1	42504.2	41968.1	41968.1	41968.1	41968.1	70709.3			916.34	31330.2
								931.84	70833.9	69808.2	41854.6	42270.9	41854.6	41854.6	41854.6	41854.6	70224.6			916.29	31430.6
								931.74	68644.8	68824.2	41742.4	42062.8	41742.4	41742.4	41742.4	41742.4	69144.7			916.24	31185.2
								931.64	66959.5	67289	41633.7	41878.2	41633.7	41633.7	41633.7	41633.7	67533.5			916.19	31121.1
								931.54	64070.7	65307.7	41530.9	41715.8	41530.9	41530.9	41530.9	41530.9	65492.6			916.14	31061.3
								931.44	61043.3	63007.3	41435.3	41573.9	41435.3	41435.3	41435.3	41435.3	63145.9			916.09	30864.4
								931.34	57836.8	60522.5	41348.4	41451.4	41348.4	41348.4	41348.4	41348.4	60625.6			916.04	30788.8
								931.24	54517.5	57981.7	41271.2	41347.1	41271.2	41271.2	41271.2	41271.2	58057.6			915.99	30537.1
								931.14	51662.9	55495.2	41204	41259.5	41204	41204	41204	41204	55550.7			915.94	30595.5
								931.04	49887	53150.2	41146.6	41186.8	41146.6	41146.6	41146.6	41146.6	53190.3			915.89	30467.1
								930.94	47745.3	51008.1	41098.6	41127.5	41098.6	41098.6	41098.6	41098.6	51036.9			915.84	30044.3
								930.84	46156.3	49105.2	41059.1	41079.6	41059.1	41059.1	41059.1	41059.1	49125.7			915.79	30000.4
								930.74	46138.4	47456.6	41026.7	41041.2	41026.7	41026.7	41026.7	41026.7	47471			915.74	29724.2
								930.64	44651.6	46060.1	41000.4	41010.5	41000.4	41000.4	41000.4	41000.4	46070.3			915.69	29801.3
								930.54	43597.2	44901.5	40978.9	40986	40978.9	40978.9	40978.9	40978.9	44908.5			915.64	30043.6
								930.44	43460.1	43958.5	40961.4	40966.2	40961.4	40961.4	40961.4	40961.4	43963.4			915.59	29928.8
								930.34	43380.6	43204.8	40947	40950.3	40947	40947	40947	40947	43208.1			915.54	29655
								930.24	42992.5	42612	40934.7	40937	40934.7	40934.7	40934.7	40934.7	42614.2			915.49	29647.7
								930.14	42693.2	42153.2	40924.2	40925.7	40924.2	40924.2	40924.2	40924.2	42154.7			915.44	29072.7
								930.04	41922.3	41803.8	40915.3	40916.3	40915.3	40915.3	40915.3	40915.3	41804.8			915.39	29121.9
								929.94	42149.5	41541.4	40907.5	40908.2	40907.5	40907.5	40907.5	40907.5	41542			915.34	29298.5
								929.84	42687.4	41346.7	40900.5	40901	40900.5	40900.5	40900.5	40900.5	41347.2			915.29	29270.5
								929.74	41818.9	41204.3	40894.3	40894.6	40894.3	40894.3	40894.3	40894.3	41204.6			915.24	29335.3
								929.64	42040.6	41101.6	40889	40889.2	40889	40889	40889	40889	41101.7			915.19	28931.3
								929.54	41851.8	41028.2	40884.4	40884.5	40884.4	40884.4	40884.4	40884.4	41028.3			915.14	29111.5
								929.44	41625.3	40976.3	40880.2	40880.3	40880.2	40880.2	40880.2	40880.2	40976.4			915.09	29083.7
								929.34	41590.7	40939.6	40876.2	40876.3	40876.2	40876.2	40876.2	40876.2	40939.6			915.04	28897.2
								929.24	41079.3	40913.8	40872.6	40872.6	40872.6	40872.6	40872.6	40872.6	40913.8			914.99	29135.4
								929.14	41373.5	40896	40869.5	40869.6	40869.5	40869.5	40869.5	40869.5	40896			914.94	28708.4
								929.04	41479.1	40883.5	40866.7	40866.7	40866.7	40866.7	40866.7	40866.7	40883.5			914.89	28840.4
								928.94	41449.7	40874.8	40864.3	40864.3	40864.3	40864.3	40864.3	40864.3	40874.8			914.84	28746.2
								928.84	41382.1	40868.6	40862.2	40862.2	40862.2	40862.2	40862.2	40862.2	40868.7			914.79	29125.1
								928.74	41125.3	40864.1	40860.1	40860.1	40860.1	40860.1	40860.1	40860.1	40864.1			914.74	28585.8
								928.64	41234.9	40860.5	40858.2	40858.2	40858.2	40858.2	40858.2	40858.2	40860.5			914.69	28432
								928.54	41070.4	40857.5	40856	40856	40856	40856	40856	40856	40857.5			914.64	28702.6
								928.44	41251.2	40854.8	40854	40854	40854	40854	40854	40854	40854.8			914.59	28836.1
								928.34	41228.4	40852.4	40851.9	40851.9	40851.9	40851.9	40851.9	40851.9	40852.4			914.54	28743.7
								928.24	41497.2	40850.1	40849.8	40849.8	40849.8	40849.8	40849.8	40849.8	40850.1			914.49	28568.8
								928.14	41365.5	40848	40847.8	40847.8	40847.8	40847.8	40847.8	40847.8	40848			914.44	28509.5
								928.04	41253.4	40845.8	40845.7	40845.7	40845.7	40845.7	40845.7	40845.7	40845.8			914.39	28744.2
								927.94	41409.5	40843.7	40843.6	40843.6	40843.6	40843.6	40843.6	40843.6	40843.7			914.34	28821.6
								927.84	41586.5	40841.8	40841.8	40841.8	40841.8	40841.8	40841.8	40841.8	40841.8			914.29	28713.2
								927.74	41073.7	40839.9	40839.9	40839.9	40839.9	40839.9	40839.9	40839.9	40839.9			914.24	28596.5
								927.64	41405.7	40838	40838	40838	40838	40838	40838	40838	40838			914.19	28594.2
								927.54	41051.7	40836.1	40836.1	40836.1	40836.1	40836.1	40836.1	40836.1	40836.1			914.14	28562.1
								927.44	40646	40834.3	40834.3	40834.3	40834.3	40834.3	40834.3	40834.3	40834.3			914.09	28667.6
								927.34	41129.1	40832.7	40832.7	40832.7	40832.7	40832.7	40832.7	40832.7	40832.7			914.04	28294.9
								927.24	41367.5	40830.9	40830.9	40830.9	40830.9	40830.9	40830.9	40830.9	40830.9			913.99	28199.3
								927.14	41411.3	40829.5	40829.5	40829.5	40829.5	40829.5	40829.5	40829.5	40829.5			913.94	27983.2
								927.04	41089.4	40828.2	40828.2	40828.2	40828.2	40828.2	40828.2	40828.2	40828.2			913.89	28140.3
								926.94	41043.4	40827	40827	40827	40827	40827	40827	40827	40827			913.84	28374.4
								926.84	41456.5	40825.9	40825.9	40825.9	40825.9	40825.9	40825.9	40825.9	40825.9			913.79	28221.1
								926.74	40907	40824.6	40824.6	40824.6	40824.6	40824.6	40824.6	40824.6	40824.6			913.74	28356.1
								926.64	40713.2	40823.6	40823.6	40823.6	40823.6	40823.6	40823.6	40823.6	40823.6			913.69	28043.9
								926.54	41034.2	40822.8	40822.8	40822.8	40822.8	40822.8	40822.8	40822.8	40822.8			913.64	27796.7
								926.44	41079.6	40822	40822	40822	40822	40822	40822	40822	40822			913.59	27727.3
								926.34	40853.5	40821.4	40821.4	40821.4	40821.4	40821.4	40821.4	40821.4	40821.4			913.54	27990.7
								926.24	40512	40820.7	40820.7	40820.7	40820.7	40820.7	40820.7	40820.7	40820.7			913.49	27430.5
								926.14	40963	40820.3	40820.3	40820.3	40820.3	40820.3	40820.3	40820.3	40820.3			913.44	27640.4
								926.04	41112.3	40819.8	40819.8	40819.8	40819.8	40819.8	40819.8	40819.8	40819.8			913.39	27629
								925.94	40941	40819.3	40819.3	40819.3	40819.3	40819.3	40819.3	40819.3	40819.3			913.34	27628.8
								925.84	41050.8	40818.7	40818.7	40818.7	40818.7	40818.7	40818.7	40818.7	40818.7			913.29	27588.9
								925.74	40846.4	40818.3	40818.3	40818.3	40818.3	40818.3	40818.3	40818.3	40818.3			913.24	27562.2
																				913.19	27376.9
																				913.14	27050.3
																				913.09	27421.2
																				913.04	27357.3
																				912.99	27429.1
																				912.94	27141.4
																				912.89	27272.2
																				912.84	27386.2
																				912.79	27508.9
																				912.74	26927.6
																				912.69	27004.3
																				912.64	26774.3
																				912.59	27012.2
																				912.54	27102.3
																				912.49	26954.6
																				912.44	26875.3
																				912.39	26908.6
																				912.34	26931.9
																				912.29	26989.8
																				912.24	27111.1
																				912.19	27122.7
																				912.14	27052.5
																				912.09	26726.1
																				912.04	26719.1
																				911.99	26961.8
																				911.94	26890.5
																				911.89	26862.5
																				911.84	26734.9
																				911.79	26854.6
																				911.74	26760.7
																				911.69	26697.5
																				911.64	26798.9
																				911.59	26717.7
																				911.54	26818.2
																				911.49	26952.2
																				911.44	26276.9
																				911.39	26469.1
																				911.34	26293.5
																				911.29	26882.7
																				911.24	26644.1
																				911.19	26665.8
																				911.14	26475.3
																				911.09	26706.5
																				911.04	26613.7
																				910.99	26548.6
																				910.94	26565.2
																				910.89	26524.5
																				910.84	26270.4
																				910.79	25939.6
																				910.74	26457.8
																				910.69	26144.6
																				910.64	26762.4
																				910.59	26626.1
																				910.54	26322.3
																				910.49	26289.1
																				910.44	26588.3
																				910.39	26714.8
																				910.34	26550.7
																				910.29	26419.6
																				910.24	26748.5
																				910.19	26188.3
																				910.14	26311.9
																				910.09	26043.6
																				910.04	26288.4
																				909.99	26258.2
																				909.94	26104.4
																				909.89	26056.3
																				909.84	25982.4
																				909.79	25985.8
																				909.74	26055.8
																				909.69	25874.7
																				909.64	25822.7
																				909.59	26236.3
																				909.54	25945.9
																				909.49	25784.3
																				909.44	25812.8
																				909.39	26169.6
																				909.34	25927.3
																				909.29	25833.2
																				909.24	25984
																				909.19	26615.9
																				909.14	26095.3
																				909.09	25886.9
																				909.04	25870.1
																				908.99	25989.6
																				908.94	26089.7
																				908.89	25731.1
																				908.84	25836.2
																				908.79	26058.6
																				908.74	26219.8
																				908.69	26106.4
																				908.64	25890
																				908.59	26166.3
																				908.54	26135.8
																				908.49	25975.5
																				908.44	26190.3
																				908.39	25749.9
																				908.34	25685.7
																				908.29	25708.4
																				908.24	26298.2
																				908.19	26084.7
																				908.14	26229.6
																				908.09	26085.2
																				908.04	25774
																				907.99	25553.5
																				907.94	25946.7
																				907.89	26079.7
																				907.84	25628
																				907.79	25684.1
																				907.74	25977.6
																				907.69	25797.9
																				907.64	25673.3
																				907.59	25875.2
																				907.54	25968.6
																				907.49	26075.6
																				907.44	26142.4
																				907.39	26123.9
																				907.34	25954.4
																				907.29	25955.1
																				907.24	25748.8
																				907.19	25569.9
																				907.14	25769.1
																				907.09	25320.7
																				907.04	25849
																				906.99	25962.3
																				906.94	25912.9
																				906.89	25906.5
																				906.84	25936.4
																				906.79	25814.6
																				906.74	26002.9
																				906.69	26127.9
																				906.64	25878.5
																				906.59	26001.9
																				906.54	26083.7
																				906.49	25984.1
																				906.44	25915
																				906.39	25999
																				906.34	25889.4
																				906.29	26160.7
																				906.24	26119.7
																				906.19	25918.2
																				906.14	25777.7
																				906.09	25931
																				906.04	26026.4
																				905.99	25869.3
																				905.94	26058
																				905.89	25866.1
																				905.84	25921.5
																				905.79	25997.8
																				905.74	25878.5
																				905.69	26067
																				905.64	26154.1
																				905.59	25858.8
																				905.54	25778.1
																				905.49	25916.6
																				905.44	25788.6
																				905.39	25726.4
																				905.34	26039.8
																				905.29	25819.7
																				905.24	26107.9
																				905.19	26218.8
																				905.14	26180.8
																				905.09	26141.1
																				905.04	26467.4
																				904.99	26179.1
																				904.94	26030.7
																				904.89	25857.5
																				904.84	25934
																				904.79	25853
																				904.74	25976.9
																				904.69	26132.9
																				904.64	26264
																				904.59	26103.9
																				904.54	25892.8
																				904.49	25974.1
																				904.44	26005.2
																				904.39	26131.3
																				904.34	26128.9
																				904.29	25799.2
																				904.24	26185.9
																				904.19	25971.4
																				904.14	25992.8
																				904.09	26032.5
																				904.04	26257.1

## Sheet: Supplementary Fig. 5
Supplementary Fig. 5
a							b												c			d
								Binding Energy		Cu2p	Cu2p Scan A	Cu2p Scan B	Cu2p Scan C	Cu2p Scan D	Cu2p Scan E	Backgnd.	Envelope			Binding Energy			Binding Energy		Se3d	Se3d Scan A	Backgnd.	Envelope
								eV	Counts / s	Counts / s	Counts / s	Counts / s	Counts / s	Counts / s	Counts / s	Counts / s	Counts / s			eV	Counts / s		eV	Counts / s	Counts / s	Counts / s	Counts / s	Counts / s
								967.34	73382.4	73589.9	73589.9	73589.9	73589.9	73589.9	73590	73589.9	73590			934.14	36148.1		58.14	2276.62	2206.67	2205.61	2205.61	2284.91
								967.24	73890.8	73482.2	73482.2	73482.2	73482.2	73482.2	73482.4	73482.2	73482.4			934.09	36342.5		58.09	2211.76	2167.53	2166.19	2166.19	2196.89
								967.14	74026	73382.3	73382.3	73382.3	73382.3	73382.3	73382.6	73382.3	73382.6			934.04	35996		58.04	2138.57	2115.68	2113.98	2113.98	2133.47
								967.04	74185.6	73317.4	73317.4	73317.4	73317.4	73317.4	73317.7	73317.4	73317.7			933.99	36122.1		57.99	2066.15	2115.98	2113.85	2113.85	2103.32
								966.94	73553.3	73260.8	73260.8	73260.8	73260.8	73260.8	73261.2	73260.8	73261.2			933.94	35969.8		57.94	2149.57	2116.38	2113.7	2113.7	2072.68
								966.84	73842.6	73209	73209	73209	73209	73209	73209.6	73209	73209.6			933.89	35852.9		57.89	1983.97	2116.89	2113.54	2113.54	2050.9
								966.74	72973.6	73163.2	73163.2	73163.2	73163.2	73163.2	73164.1	73163.2	73164.1			933.84	35771.3		57.84	2070.61	2117.55	2113.37	2113.37	2085.17
								966.64	72309	73083.1	73083.1	73083.1	73083.1	73083.1	73084.2	73083.1	73084.2			933.79	36186.1		57.79	2186.5	2118.38	2113.19	2113.19	2114.48
								966.54	72755.9	73000.9	73000.9	73000.9	73000.9	73000.9	73002.5	73000.9	73002.5			933.74	36015		57.74	2066.95	2119.44	2113	2113	2090.9
								966.44	72722.8	72920.2	72920.2	72920.2	72920.2	72920.2	72922.4	72920.2	72922.4			933.69	36416.2		57.69	2021.52	2120.75	2112.8	2112.8	2063.47
								966.34	72589.1	72872.3	72872.3	72872.3	72872.3	72872.3	72875.2	72872.3	72875.2			933.64	36111.3		57.64	2113.26	2122.38	2112.58	2112.58	2082.66
								966.24	73640.6	72823.4	72823.4	72823.4	72823.4	72823.4	72827.2	72823.4	72827.2			933.59	36072.7		57.59	2128.05	2124.38	2112.35	2112.35	2107.85
								966.14	73065	72820.7	72820.7	72820.7	72820.7	72820.7	72825.8	72820.7	72825.8			933.54	36008		57.54	2068.27	2126.84	2112.11	2112.11	2108.06
								966.04	73126.4	72818.4	72818.4	72818.4	72818.4	72818.4	72825.2	72818.4	72825.2			933.49	36197.3		57.49	2147.04	2129.83	2111.85	2111.85	2125.41
								965.94	72578.4	72813.4	72813.4	72813.4	72813.4	72813.4	72822.4	72813.4	72822.4			933.44	35925.9		57.44	2145.97	2133.45	2111.58	2111.58	2150.65
								965.84	73101	72807.8	72807.8	72807.8	72807.8	72807.8	72819.6	72807.8	72819.6			933.39	36127.1		57.39	2167.76	2137.77	2111.25	2111.25	2163.62
								965.74	72256.5	72801.4	72801.4	72801.4	72801.4	72801.4	72816.7	72801.4	72816.7			933.34	35724.8		57.34	2162.8	2142.96	2110.89	2110.89	2160.95
								965.64	72882.6	72794.3	72794.3	72794.3	72794.3	72794.3	72814.2	72794.3	72814.2			933.29	35802.3		57.29	2157.55	2149.1	2110.45	2110.45	2170.74
								965.54	73522.7	72789	72789	72789	72789	72789	72814.6	72789	72814.6			933.24	36242.4		57.24	2195.23	2156.37	2109.92	2109.92	2184.78
								965.44	72868.6	72783	72783	72783	72783	72783	72815.8	72783	72815.8			933.19	35601.4		57.19	2210.21	2164.96	2109.33	2109.33	2198.66
								965.34	73002.2	72776	72776	72776	72776	72776	72818	72776	72818			933.14	36048		57.14	2196.64	2175.07	2108.63	2108.63	2231.35
								965.24	72777.5	72768.4	72768.4	72768.4	72768.4	72768.4	72821.5	72768.4	72821.5			933.09	35717.1		57.09	2287.35	2186.91	2107.83	2107.83	2270.35
								965.14	72667.9	72761.9	72761.9	72761.9	72761.9	72761.9	72828.9	72761.9	72828.9			933.04	35779.8		57.04	2331.81	2200.78	2106.93	2106.93	2294.28
								965.04	73260.8	72756.2	72756.2	72756.2	72756.2	72756.2	72840.2	72756.2	72840.2			932.99	36096.6		56.99	2226.33	2216.94	2105.93	2105.93	2285.81
								964.94	73410.2	72750.1	72750.1	72750.1	72750.1	72750.1	72854.9	72750.1	72854.9			932.94	35622.4		56.94	2362.07	2235.7	2104.8	2104.8	2317.48
								964.84	72800.9	72744	72744	72744	72744	72744	72873.8	72744	72873.8			932.89	35925.6		56.89	2335.32	2257.42	2103.54	2103.54	2376.43
								964.74	72376.4	72737.3	72737.3	72737.3	72737.3	72737.3	72897.4	72737.3	72897.4			932.84	35833.4		56.84	2502.75	2282.45	2102.15	2102.15	2467.3
								964.64	71782	72730.4	72730.4	72730.4	72730.4	72730.4	72926.6	72730.4	72926.6			932.79	35963.7		56.79	2512.6	2311.2	2100.61	2100.61	2534.34
								964.54	72897	72723.5	72723.5	72723.5	72723.5	72723.5	72962.6	72723.5	72962.6			932.74	36195.9		56.74	2616.43	2344.1	2098.92	2098.92	2605.2
								964.44	73448.4	72715.1	72715.1	72715.1	72715.1	72715.1	73004.8	72715.1	73004.8			932.69	35831.1		56.69	2631.53	2381.59	2097.06	2097.06	2633.93
								964.34	72957.4	72707.2	72707.2	72707.2	72707.2	72707.2	73056.1	72707.2	73056.1			932.64	36019.9		56.64	2676.89	2424.14	2095.03	2095.03	2654.68
								964.24	72956	72698.8	72698.8	72698.8	72698.8	72698.8	73116.6	72698.8	73116.6			932.59	35864		56.59	2631.95	2472.25	2092.81	2092.81	2680.11
								964.14	72643.7	72687.5	72687.5	72687.5	72687.5	72687.5	73184.6	72687.5	73184.6			932.54	35756.9		56.54	2778.22	2526.39	2090.39	2090.39	2750.41
								964.04	73234	72673.5	72673.5	72673.5	72673.5	72673.5	73261.5	72673.5	73261.5			932.49	35296.5		56.49	2821.62	2587.11	2087.78	2087.78	2809.47
								963.94	72844.8	72654.4	72654.4	72654.4	72654.4	72654.4	73345.5	72654.4	73345.5			932.44	35707.5		56.44	2851.33	2654.88	2084.96	2084.96	2868.13
								963.84	73458	72631.7	72631.7	72631.7	72631.7	72631.7	73438.9	72631.7	73438.9			932.39	35887		56.39	2916.28	2730.17	2081.88	2081.88	2933.68
								963.74	74013.2	72607	72607	72607	72607	72607	73543.5	72607	73543.5			932.34	35589.7		56.34	3057.34	2813.42	2078.54	2078.54	3014.42
								963.64	73423.4	72579	72579	72579	72579	72579	73658.4	72579	73658.4			932.29	36055.3		56.29	3040.05	2905.05	2074.93	2074.93	3067.36
								963.54	73943.7	72547.8	72547.8	72547.8	72547.8	72547.8	73783.6	72547.8	73783.6			932.24	35552.7		56.24	3130.68	3005.43	2071.05	2071.05	3127.19
								963.44	74303.9	72512.2	72512.2	72512.2	72512.2	72512.2	73917.1	72512.2	73917.1			932.19	35769.8		56.19	3203.03	3114.81	2066.85	2066.85	3209.67
								963.34	74122.3	72471.6	72471.6	72471.6	72471.6	72471.6	74057.4	72471.6	74057.4			932.14	35842.5		56.14	3305.3	3233.38	2062.35	2062.35	3295.03
								963.24	74143.4	72426.2	72426.2	72426.2	72426.2	72426.2	74202.9	72426.2	74202.9			932.09	35498.9		56.09	3375.71	3361.2	2057.5	2057.5	3358.55
								963.14	74056.6	72376.9	72376.9	72376.9	72376.9	72376.9	74352.6	72376.9	74352.6			932.04	35841.4		56.04	3389.92	3498.21	2052.31	2052.31	3421.74
								963.04	74354.9	72325.2	72325.2	72325.2	72325.2	72325.2	74505.1	72325.2	74505.1			931.99	35509.1		55.99	3560.35	3644.14	2046.69	2046.69	3550.47
								962.94	75128	72268.9	72268.9	72268.9	72268.9	72268.9	74654.8	72268.9	74654.8			931.94	35614.3		55.94	3682.8	3798.62	2040.68	2040.68	3705
								962.84	74645.9	72207	72207	72207	72207	72207	74796.9	72207	74796.9			931.89	35865		55.89	3915	3961.04	2034.23	2034.22	3843.94
								962.74	74763.1	72140.9	72140.9	72140.9	72140.9	72140.9	74928.4	72140.9	74928.4			931.84	35734		55.84	3881.63	4130.53	2027.29	2027.26	3946.56
								962.64	74545	72070.4	72070.4	72070.4	72070.4	72070.4	75044.7	72070.4	75044.7			931.79	35905.8		55.79	4100.6	4306.07	2019.82	2019.78	4099.83
								962.54	75035.7	71995.3	71995.3	71995.3	71995.3	71995.3	75140.6	71995.3	75140.6			931.74	35774.9		55.74	4308.65	4486.4	2011.83	2011.76	4280.53
								962.44	75956.6	71916.3	71916.3	71916.3	71916.3	71916.3	75212.2	71916.3	75212.2			931.69	35774.6		55.69	4434.33	4669.98	2003.28	2003.15	4433.39
								962.34	75636.8	71834.2	71834.2	71834.2	71834.2	71834.2	75256.1	71834.2	75256.1			931.64	35533		55.64	4576.9	4855.13	1994.2	1993.98	4583.79
								962.24	75452.9	71751.1	71751.1	71751.1	71751.1	71751.1	75270.2	71751.1	75270.2			931.59	35437.1		55.59	4720.7	5039.9	1984.62	1984.24	4768.94
								962.14	75554.9	71665.9	71665.9	71665.9	71665.9	71665.9	75250.7	71665.9	75250.7			931.54	35305.6		55.54	5070.82	5222.15	1974.58	1973.94	4970.85
								962.04	75132.3	71578.8	71578.8	71578.8	71578.8	71578.8	75195.5	71578.8	75195.5			931.49	35371.8		55.49	5085.83	5399.61	1964.15	1963.07	5149.96
								961.94	74972.7	71490.5	71490.5	71490.5	71490.5	71490.5	75104.2	71490.5	75104.2			931.44	35463.2		55.44	5372.27	5569.84	1953.44	1951.65	5404.42
								961.84	74815.4	71404.2	71404.2	71404.2	71404.2	71404.2	74980.2	71404.2	74980.2			931.39	35824.2		55.39	5752.58	5730.36	1942.6	1939.69	5700.8
								961.74	74755.1	71319.4	71319.4	71319.4	71319.4	71319.4	74824.3	71319.4	74824.3			931.34	35589.3		55.34	5996.72	5878.67	1931.88	1927.22	5990.94
								961.64	74861.5	71237.5	71237.5	71237.5	71237.5	71237.5	74640	71237.5	74640			931.29	35619.3		55.29	6140.86	6012.31	1921.62	1914.27	6209.69
								961.54	74209.1	71158.9	71158.9	71158.9	71158.9	71158.9	74431	71158.9	74431			931.24	35447.5		55.24	6467.94	6128.94	1912.25	1900.84	6367.63
								961.44	73274	71083.4	71083.4	71083.4	71083.4	71083.4	74201.1	71083.4	74201.1			931.19	35547.3		55.19	6388.61	6226.38	1904.39	1886.97	6428.08
								961.34	74404.4	71011	71011	71011	71011	71011	73954.6	71011	73954.6			931.14	35557.7		55.14	6432.52	6302.78	1898.91	1872.7	6477.04
								961.24	73502.5	70942.9	70942.9	70942.9	70942.9	70942.9	73697.6	70942.9	73697.6			931.09	35757.6		55.09	6575.38	6356.54	1896.87	1858.06	6529.5
								961.14	73115.9	70876.7	70876.7	70876.7	70876.7	70876.7	73432.4	70876.7	73432.4			931.04	35617.9		55.04	6583.94	6386.45	1899.65	1843.08	6570.62
								961.04	73362.3	70814.1	70814.1	70814.1	70814.1	70814.1	73165.1	70814.1	73165.1			930.99	35627.2		54.99	6507.58	6391.7	1908.91	1827.79	6563.35
								960.94	73008	70756.1	70756.1	70756.1	70756.1	70756.1	72901.1	70756.1	72901.1			930.94	35113.9		54.94	6628.83	6371.97	1926.69	1812.22	6574.28
								960.84	72246.1	70702.8	70702.8	70702.8	70702.8	70702.8	72644.4	70702.8	72644.4			930.89	35551.3		54.89	6535.01	6327.33	1955.28	1796.4	6571.92
								960.74	73271.2	70652.3	70652.3	70652.3	70652.3	70652.3	72396	70652.3	72396			930.84	35407.6		54.84	6599.68	6258.39	1997.25	1780.37	6578.12
								960.64	72479.8	70608.8	70608.8	70608.8	70608.8	70608.8	72163.1	70608.8	72163.1			930.79	35506.9		54.79	6531.59	6166.15	2055.2	1764.2	6556.73
								960.54	72131.3	70569.5	70569.5	70569.5	70569.5	70569.5	71944.9	70569.5	71944.9			930.74	35332		54.74	6569.36	6052.08	2131.64	1747.95	6525.68
								960.44	71447.6	70534	70534	70534	70534	70534	71742.3	70534	71742.3			930.69	35532.4		54.69	6412.12	5917.92	2228.46	1731.65	6448.76
								960.34	71529.8	70501.6	70501.6	70501.6	70501.6	70501.6	71555.9	70501.6	71555.9			930.64	35385.8		54.64	6405.89	5765.77	2346.72	1715.38	6384.04
								960.24	70628	70472.1	70472.1	70472.1	70472.1	70472.1	71385.7	70472.1	71385.7			930.59	35440.9		54.59	6339.6	5597.9	2485.94	1699.15	6355.56
								960.14	71151.5	70445.1	70445.1	70445.1	70445.1	70445.1	71231.6	70445.1	71231.6			930.54	35606.2		54.54	6353.6	5416.75	2643.72	1683	6381.03
								960.04	71001.6	70423.5	70423.5	70423.5	70423.5	70423.5	71096.3	70423.5	71096.3			930.49	35837.3		54.49	6452.06	5224.95	2815.33	1667.05	6386.88
								959.94	71533	70405.3	70405.3	70405.3	70405.3	70405.3	70977	70405.3	70977.1			930.44	35141.8		54.44	6336.72	5025.03	2993.32	1651.3	6367.66
								959.84	71425.5	70391.2	70391.2	70391.2	70391.2	70391.3	70874.2	70391.2	70874.2			930.39	35203.5		54.39	6274.64	4819.52	3167.79	1635.82	6322.8
								959.74	70759.7	70377.5	70377.5	70377.5	70377.5	70377.5	70782.8	70377.5	70782.9			930.34	35297		54.34	6389.3	4610.92	3326.96	1620.68	6280.49
								959.64	70511.9	70365.4	70365.4	70365.4	70365.4	70365.4	70703.6	70365.4	70703.7			930.29	35626.8		54.29	6083.62	4401.48	3458.25	1605.91	6192.87
								959.54	70730.2	70354.3	70354.3	70354.3	70354.3	70354.3	70634.9	70354.3	70634.9			930.24	35639		54.24	6164.15	4193.33	3549.93	1591.57	6104.22
								959.44	70017.2	70343.5	70343.5	70343.5	70343.5	70343.6	70574.8	70343.5	70574.9			930.19	35691.7		54.19	5978.02	3988.38	3592.78	1577.7	5999.66
								959.34	71188.9	70333.3	70333.3	70333.3	70333.3	70333.4	70523	70333.3	70523.1			930.14	35215.7		54.14	5814.92	3788.34	3581.72	1564.36	5826.76
								959.24	70608.5	70323.9	70323.9	70323.9	70323.9	70324.1	70478.5	70323.9	70478.7			930.09	35502.1		54.09	5643.69	3594.62	3516.53	1551.58	5550.21
								959.14	70050.6	70316.2	70316.2	70316.2	70316.2	70316.5	70441.5	70316.2	70441.8			930.04	35695.5		54.04	5088.8	3408.42	3402.04	1539.38	5226.19
								959.04	70916.6	70308.1	70308.2	70308.1	70308.1	70308.5	70409.1	70308.1	70409.5			929.99	35899.3		53.99	5010.35	3230.71	3247.26	1527.79	4933.38
								958.94	70592.4	70299.8	70299.8	70299.8	70299.8	70300.3	70380.7	70299.8	70381.2			929.94	35173.3		53.94	4627.72	3062.25	3063.86	1516.87	4611.07
								958.84	71100.9	70292.2	70292.3	70292.2	70292.2	70293	70356.7	70292.2	70357.5			929.89	35718.8		53.89	4235.28	2903.61	2864.52	1506.66	4279.47
								958.74	70534	70284.7	70284.7	70284.7	70284.7	70285.7	70335.7	70284.7	70336.8			929.84	35513.2		53.84	3974.89	2755.09	2661.17	1497.15	3979.88
								958.64	70865.7	70278.7	70278.8	70278.7	70278.7	70280.2	70319	70278.7	70320.6			929.79	35339.1		53.79	3736.21	2616.86	2463.99	1488.36	3712.03
								958.54	70556.9	70273.3	70273.4	70273.3	70273.3	70275.4	70304.8	70273.3	70307.1			929.74	35270.9		53.74	3430.79	2488.96	2280.69	1480.32	3401.07
								958.44	70283.5	70268.2	70268.3	70268.2	70268.2	70271.1	70292.7	70268.2	70295.8			929.69	35906.7		53.69	3015.76	2371.22	2116.28	1472.99	3075.06
								958.34	69966	70263.6	70263.8	70263.6	70263.6	70267.7	70282.6	70263.6	70287			929.64	35459.6		53.64	2833.27	2263.43	1973.39	1466.38	2814.94
								958.24	70343.5	70258.3	70258.6	70258.3	70258.3	70264	70273	70258.3	70279			929.59	35195.2		53.59	2604.26	2165.24	1852.64	1460.48	2589.94
								958.14	70331	70255	70255.4	70255	70255	70262.8	70266.3	70255	70274.5			929.54	35163.4		53.54	2354.23	2076.26	1753.13	1455.26	2354.39
								958.04	69860.5	70252.2	70252.7	70252.2	70252.2	70262.9	70260.8	70252.2	70271.9			929.49	35624.9		53.49	2124.5	1996.01	1673.01	1450.71	2127.49
								957.94	70603.4	70250.6	70251.3	70250.6	70250.6	70265.1	70257.1	70250.6	70272.3			929.44	35502.7		53.44	1934.03	1923.92	1609.8	1446.71	1957.96
								957.84	70875.9	70246.2	70247.2	70246.2	70246.2	70265.7	70251.1	70246.2	70271.5			929.39	35423.6		53.39	1876.74	1859.5	1560.94	1443.29	1847.04
								957.74	70143	70241	70242.3	70241	70241	70267	70244.7	70241	70271.9			929.34	35428.4		53.34	1739.59	1802.18	1523.86	1440.37	1753.25
								957.64	70273.6	70234.7	70236.4	70234.7	70234.7	70269.2	70237.4	70234.7	70273.6			929.29	35859.7		53.29	1682.94	1751.37	1496.19	1437.89	1677.47
								957.54	70266.3	70228.2	70230.4	70228.2	70228.2	70273.7	70230.2	70228.2	70277.9			929.24	35292.5		53.24	1619.74	1706.53	1475.87	1435.82	1625.92
								957.44	69810.1	70221.1	70224	70221.1	70221.1	70280.6	70222.6	70221.1	70285.1			929.19	35435.4		53.19	1600.49	1667.11	1461.18	1434.1	1604.54
								957.34	70989.1	70213.2	70217.1	70213.2	70213.2	70290.7	70214.3	70213.2	70295.6			929.14	35387.1		53.14	1597.31	1632.63	1450.73	1432.71	1578.22
								957.24	70923.7	70205.4	70210.4	70205.4	70205.4	70305.4	70206.2	70205.4	70311.3			929.09	35365.7		53.09	1545.92	1602.57	1443.39	1431.58	1553.64
								957.14	70325.2	70198	70204.6	70198	70198	70326.3	70198.5	70198	70333.5			929.04	35383.2		53.04	1516.21	1576.44	1438.29	1430.67	1543.17
								957.04	70780.1	70189.3	70197.9	70189.3	70189.3	70352.8	70189.7	70189.3	70361.8			928.99	35393.2		52.99	1583.44	1553.83	1434.78	1429.95	1542.21
								956.94	70433.3	70180.2	70191.3	70180.2	70180.2	70387	70180.5	70180.2	70398.5			928.94	35050.6		52.94	1504.05	1534.31	1432.39	1429.37	1516.53
								956.84	70407.5	70169.9	70184.3	70169.9	70169.9	70429.8	70170.1	70169.9	70444.4			928.89	35603.6		52.89	1476.16	1517.53	1430.77	1428.91	1487.38
								956.74	70166.5	70158	70176.6	70158	70158	70482.2	70158.2	70158	70500.9			928.84	35265.7		52.84	1495.09	1503.12	1429.65	1428.52	1496.27
								956.64	71232.7	70145.6	70169.3	70145.6	70145.6	70547.1	70145.7	70145.6	70570.9			928.79	35273.7		52.79	1508.52	1490.83	1428.9	1428.23	1515.95
								956.54	70567.9	70131.9	70162.1	70131.9	70131.9	70625.6	70132	70131.9	70655.9			928.74	35378.9		52.74	1542.31	1480.33	1428.35	1427.96	1490.16
								956.44	71182.6	70116.7	70155	70116.7	70116.7	70719.3	70116.7	70116.7	70757.7			928.69	35819.7		52.69	1383.92	1471.41	1427.97	1427.74	1427.48
								956.34	71295.4	70100.5	70148.9	70100.5	70100.5	70830.6	70100.5	70100.5	70879.1			928.64	35631.4		52.64	1394.65	1463.85	1427.67	1427.54	1409.43
								956.24	71355.1	70083.2	70144.2	70083.2	70083.2	70961.2	70083.2	70083.2	71022.3			928.59	35442.5		52.59	1471.06	1457.47	1427.46	1427.38	1447.82
								956.14	71932.2	70064	70140.5	70064	70064	71111.6	70064	70064	71188.2			928.54	35462		52.54	1467.32	1452.11	1427.28	1427.24	1468.82
								956.04	71664.1	70042.5	70138.1	70042.5	70042.5	71282.8	70042.5	70042.5	71378.4			928.49	35427.4		52.49	1474.93	1447.6	1427.14	1427.12	1458.16
								955.94	71559.9	70018.8	70137.7	70018.8	70018.8	71475.2	70018.8	70018.8	71594.2			928.44	35265		52.44	1378.23	1443.82	1427.02	1427	1420.17
								955.84	71193.6	69992	70139.4	69992	69992	71688.2	69992	69992	71835.6			928.39	35169.2		52.39	1478.42	1440.68	1426.92	1426.91	1421.41
								955.74	72227.3	69962.1	70144	69962.1	69962.1	71920.8	69962.1	69962.1	72102.6			928.34	35101.4		52.34	1349.29	1438.06	1426.84	1426.83	1426.45
								955.64	72180.2	69929.7	70153.2	69929.7	69929.7	72171.7	69929.7	69929.7	72395.2			928.29	35136.4		52.29	1532.14	1435.9	1426.76	1426.76	1460.61
								955.54	73240.8	69894.3	70167.8	69894.3	69894.3	72437.4	69894.3	69894.3	72711			928.24	34989.4		52.24	1412.95	1434.11	1426.7	1426.7	1445.5
								955.44	73402.5	69856.8	70190.2	69856.8	69856.8	72714.8	69856.8	69856.8	73048.2			928.19	35531.9		52.19	1440.9	1432.64	1426.65	1426.65	1421.85
								955.34	74082.1	69815.9	70220.6	69815.9	69815.9	72996.8	69815.9	69815.9	73401.6			928.14	36008.9		52.14	1391.93	1431.46	1426.63	1426.63	1424.2
								955.24	73522.4	69771.9	70261.2	69771.9	69771.9	73277.2	69771.9	69771.9	73766.5			928.09	35541.4		52.09	1452.87	1430.48	1426.6	1426.6	1439.91
								955.14	74094.7	69723.7	70312.8	69723.7	69723.7	73547.2	69723.7	69723.7	74136.2			928.04	35357.7
								955.04	73626.4	69671.6	70377.9	69671.6	69671.6	73798.2	69671.6	69671.6	74504.4			927.99	35269.2
								954.94	74801	69615	70458.3	69615	69615	74020.6	69615	69615	74863.8			927.94	35375
								954.84	74318.6	69555	70557.6	69555	69555	74206.2	69555	69555	75208.8			927.89	35223.3
								954.74	75001.6	69491.5	70678.3	69491.5	69491.5	74346.5	69491.5	69491.5	75533.3			927.84	35150.3
								954.64	75756.4	69425.1	70824.2	69425.1	69425.1	74434.4	69425.1	69425.1	75833.4			927.79	35411
								954.54	76245.7	69354.6	70996.7	69354.6	69354.6	74462.6	69354.6	69354.6	76104.7			927.74	35312.3
								954.44	76219	69280.2	71199.2	69280.2	69280.2	74427.7	69280.2	69280.2	76346.6			927.69	35174
								954.34	76428.1	69201	71433.6	69201	69201	74326.8	69201	69201	76559.5			927.64	35543.9
								954.24	76332.1	69117.7	71703.7	69117.7	69117.7	74161.9	69117.7	69117.7	76747.8			927.59	35615.3
								954.14	77155.3	69029.1	72010.8	69029.1	69029.1	73934.7	69029.1	69029.1	76916.4			927.54	34782.5
								954.04	77323	68937	72359.1	68937	68937	73652.5	68937	68937	77074.7			927.49	35039.9
								953.94	77946.2	68841.8	72751.2	68841.8	68841.8	73323.1	68841.8	68841.8	77232.5			927.44	34866.3
								953.84	78149.8	68743.4	73188.2	68743.4	68743.4	72954.6	68743.4	68743.4	77399.3			927.39	35348.4
								953.74	79052	68641.6	73670.5	68641.6	68641.6	72555.7	68641.6	68641.6	77584.7			927.34	34969.1
								953.64	77780.1	68535.8	74197.6	68535.8	68535.8	72135.3	68535.8	68535.8	77797.1			927.29	35034.2
								953.54	77935.4	68425.9	74768.1	68425.9	68425.9	71702	68425.9	68425.9	78044.2			927.24	35124.4
								953.44	78604	68312.7	75380.5	68312.7	68312.7	71264.7	68312.7	68312.7	78332.4			927.19	35313.3
								953.34	78861.7	68196.1	76030.9	68196.1	68196.1	70830.2	68196.1	68196.1	78665			927.14	35660.6
								953.24	79490.7	68076.2	76714.3	68076.2	68076.2	70404.7	68076.2	68076.2	79042.8			927.09	35486.4
								953.14	79499.2	67953.6	77424.7	67953.6	67953.6	69993.2	67953.6	67953.6	79464.3			927.04	35323.3
								953.04	79482.5	67829.1	78154.6	67829.1	67829.1	69599.8	67829.1	67829.1	79925.3			926.99	35221.9
								952.94	79771.9	67699.5	78891.1	67699.5	67699.5	69223.7	67699.5	67699.5	80415.3			926.94	35405.4
								952.84	80185	67564.5	79622.6	67564.5	67564.5	68865.6	67564.5	67564.5	80923.7			926.89	35188.5
								952.74	79784.2	67424.5	80336.9	67424.5	67424.5	68526.2	67424.5	67424.5	81438.6			926.84	35085.5
								952.64	79848.8	67279.7	81020.6	67279.7	67279.7	68205	67279.7	67279.7	81946			926.79	35466.9
								952.54	81769.2	67130.1	81659.3	67130.1	67130.1	67901.4	67130.1	67130.1	82430.6			926.74	35396.7
								952.44	82297.9	66974.1	82236.8	66974.1	66974.1	67612.1	66974.1	66974.1	82874.8			926.69	35683.9
								952.34	82583.5	66811.3	82738	66811.3	66811.3	67335.1	66811.3	66811.3	83261.8			926.64	35597
								952.24	82543.1	66641.6	83149	66641.6	66641.6	67068.5	66641.6	66641.6	83575.8			926.59	35211.1
								952.14	83013.3	66465	83456.8	66465	66465	66810.3	66465	66465	83802.2			926.54	35308.5
								952.04	84760.8	66281.2	83650.5	66281.2	66281.2	66558.6	66281.2	66281.2	83927.9			926.49	35641.1
								951.94	85073.6	66091	83721.8	66091	66091	66312.3	66091	66091	83943			926.44	35533.2
								951.84	85490.1	65896.8	83666.9	65896.8	65896.9	66072.1	65896.8	65896.8	83842.1			926.39	35486.3
								951.74	85885.5	65700	83483.7	65700	65700	65837.8	65700	65700	83621.5			926.34	35488.1
								951.64	85489.1	65502.2	83173.7	65502.2	65502.2	65609.8	65502.2	65502.2	83281.4			926.29	35444.4
								951.54	84839.7	65304.5	82740.7	65304.5	65304.5	65388	65304.5	65304.5	82824.2			926.24	35449.8
								951.44	84146.1	65108.7	82192.1	65108.7	65108.7	65173	65108.7	65108.7	82256.4			926.19	35517
								951.34	83253.7	64918.3	81539.5	64918.3	64918.3	64967.5	64918.3	64918.3	81588.8			926.14	35420.1
								951.24	81593.2	64735	80795.5	64735	64735	64772.4	64735	64735	80833			926.09	35452.1
								951.14	80529.6	64560.1	79973.6	64560.1	64560.1	64588.3	64560.1	64560.1	80001.8			926.04	35697.5
								951.04	79050.8	64395.5	79089.4	64395.5	64395.5	64416.7	64395.5	64395.5	79110.6			925.99	35344.7
								950.94	77185.1	64242	78158.2	64242	64242	64257.7	64242	64242	78174			925.94	35773.1
								950.84	75649.5	64100.1	77195.4	64100.1	64100.2	64111.8	64100.1	64100.1	77207.1			925.89	35538.9
								950.74	74936.6	63969.6	76215	63969.6	63969.7	63978.2	63969.6	63969.6	76223.6			925.84	35420.3
								950.64	73158	63850.3	75230.7	63850.3	63850.4	63856.6	63850.3	63850.3	75237			925.79	35603.1
								950.54	72261.2	63742	74255.3	63742	63742.1	63746.5	63742	63742	74259.8			925.74	35621.4
								950.44	70935.7	63643.7	73299.1	63643.7	63643.8	63647	63643.7	63643.7	73302.4			925.69	35520.2
								950.34	70786.7	63554.3	72371.2	63554.3	63554.4	63556.6	63554.3	63554.3	72373.7			925.64	35365.7
								950.24	70137.1	63472.7	71479.3	63472.7	63472.8	63474.4	63472.7	63472.7	71481.1			925.59	35423.1
								950.14	68779	63397	70628.2	63397	63397.2	63398.2	63397	63397	70629.5			925.54	35349.2
								950.04	68856.7	63327.4	69823.7	63327.4	63327.6	63328.3	63327.4	63327.4	69824.7			925.49	35704
								949.94	68743.8	63262.4	69068.3	63262.4	63262.7	63263	63262.4	63262.4	69069.1			925.44	35139.9
								949.84	67898.8	63201.5	68364	63201.5	63201.8	63201.9	63201.5	63201.5	68364.7			925.39	35257.1
								949.74	68672.7	63144	67711.6	63144	63144.4	63144.3	63144	63144	67712.3			925.34	35840.7
								949.64	67697.7	63090.6	67112.2	63090.6	63091.1	63090.7	63090.6	63090.6	67112.9			925.29	35801.1
								949.54	67588.6	63040.1	66564.2	63040.1	63040.8	63040.2	63040.1	63040.1	66565			925.24	35846.1
								949.44	67301.5	62991.2	66064.8	62991.2	62992	62991.3	62991.2	62991.2	66065.7			925.19	35780.5
								949.34	66683.5	62944.5	65612.9	62944.5	62945.6	62944.6	62944.5	62944.5	65614			925.14	35977.9
								949.24	65929.5	62899.6	65205.7	62899.6	62901	62899.7	62899.6	62899.6	65207.1			925.09	36176.4
								949.14	66419.9	62856.4	64840.4	62856.4	62858.2	62856.5	62856.4	62856.4	64842.1			925.04	35817.4
								949.04	66592.3	62816.2	64515.5	62816.2	62818.3	62816.2	62816.2	62816.2	64517.7			924.99	35658.8
								948.94	65954.9	62778.4	64227.5	62778.4	62781.1	62778.4	62778.4	62778.4	64230.3			924.94	35698.9
								948.84	66411.5	62742.9	63973.4	62742.9	62746.2	62742.9	62742.9	62742.9	63976.8			924.89	35739.4
								948.74	65644.8	62709.6	63750	62709.6	62713.9	62709.6	62709.6	62709.6	63754.2			924.84	35730.4
								948.64	65098.3	62678	63553.9	62678	62683.3	62678	62678	62678	63559.1			924.79	35426.9
								948.54	64677.5	62647.2	63381.5	62647.2	62653.7	62647.2	62647.2	62647.2	63387.9			924.74	35482.6
								948.44	64748.5	62617.7	63230.7	62617.7	62625.7	62617.7	62617.7	62617.7	63238.7			924.69	35805.4
								948.34	64487.8	62589.4	63099.1	62589.4	62599.3	62589.4	62589.4	62589.4	63108.9			924.64	35751
								948.24	64639.2	62561.9	62983.9	62561.9	62574	62561.9	62561.9	62561.9	62995.9			924.59	36110.7
								948.14	64758.7	62536.5	62884.4	62536.5	62551.2	62536.5	62536.5	62536.5	62899.1			924.54	35543.4
								948.04	64642.4	62512.5	62798.1	62512.5	62530.4	62512.5	62512.5	62512.5	62816			924.49	35551.6
								947.94	64991.5	62489.4	62723	62489.4	62511.2	62489.4	62489.4	62489.4	62744.8			924.44	35495.3
								947.84	64829.5	62466.5	62656.8	62466.5	62492.9	62466.5	62466.5	62466.5	62683.2			924.39	35783.6
								947.74	63918.1	62443.7	62598	62443.7	62475.6	62443.7	62443.7	62443.7	62629.9			924.34	35548.3
								947.64	63869.3	62421.1	62545.7	62421.1	62459.5	62421.1	62421.1	62421.1	62584.1			924.29	35521.1
								947.54	63756.3	62398.7	62499	62398.7	62444.8	62398.7	62398.7	62398.7	62545.1			924.24	35629.9
								947.44	64296.2	62376.6	62456.9	62376.6	62431.8	62376.6	62376.6	62376.6	62512.2			924.19	35706.1
								947.34	64405	62355.3	62419.4	62355.3	62421.3	62355.3	62355.3	62355.3	62485.4			924.14	35822
								947.24	64025.1	62334.8	62385.7	62334.8	62413.3	62334.8	62334.8	62334.8	62464.3			924.09	35914.7
								947.14	64107	62314.5	62354.8	62314.5	62407.8	62314.5	62314.5	62314.5	62448.1			924.04	35942.9
								947.04	64201.6	62294.3	62326.1	62294.3	62404.7	62294.3	62294.3	62294.3	62436.5			923.99	36090.7
								946.94	63495.6	62274.1	62299.1	62274.1	62404.4	62274.1	62274.1	62274.1	62429.4			923.94	35822.4
								946.84	63980.3	62253.5	62273	62253.5	62406.8	62253.5	62253.5	62253.5	62426.3			923.89	36103.1
								946.74	64300.4	62233.4	62248.6	62233.4	62413.2	62233.4	62233.4	62233.4	62428.5			923.84	36260.5
								946.64	63600.4	62215.1	62226.9	62215.1	62425.4	62215.1	62215.1	62215.1	62437.2			923.79	36233.8
								946.54	63643	62197.6	62206.7	62197.6	62442.8	62197.6	62197.6	62197.6	62451.9			923.74	36176.1
								946.44	63950.5	62180.5	62187.6	62180.5	62465.7	62180.5	62180.5	62180.5	62472.7			923.69	36452.6
								946.34	63521.6	62163.7	62169.1	62163.7	62494.2	62163.7	62163.7	62163.7	62499.6			923.64	36143.8
								946.24	62307.3	62147.1	62151.2	62147.1	62529	62147.1	62147.1	62147.1	62533.1			923.59	35987.5
								946.14	62912.3	62130.5	62133.6	62130.5	62570.4	62130.5	62130.5	62130.5	62573.5			923.54	36081
								946.04	63394.6	62114	62116.3	62114	62619	62114	62114	62114	62621.4			923.49	36108.6
								945.94	63744.5	62097.1	62098.9	62097.1	62675.3	62097.1	62097.1	62097.1	62677.1			923.44	36311.8
								945.84	63110.7	62080.2	62081.5	62080.2	62740	62080.2	62080.2	62080.2	62741.3			923.39	36277
								945.74	63774.1	62063	62064	62063	62813.5	62063	62063	62063	62814.5			923.34	36163.7
								945.64	64051.3	62045.5	62046.2	62045.5	62896.4	62045.5	62045.5	62045.5	62897.2			923.29	36403.4
								945.54	63672.8	62026.5	62027	62026.5	62988.2	62026.5	62026.5	62026.5	62988.7			923.24	36393.2
								945.44	63562.3	62006	62006.4	62006	63089.2	62006	62006	62006	63089.6			923.19	36311.3
								945.34	63974.3	61984	61984.3	61984	63200.1	61984	61984	61984	63200.4			923.14	36681.1
								945.24	63737.8	61960.7	61960.9	61960.7	63321.4	61960.7	61960.7	61960.7	63321.6			923.09	36329.8
								945.14	63613.4	61935.3	61935.4	61935.3	63452.4	61935.3	61935.3	61935.3	63452.6			923.04	36606.3
								945.04	64299.4	61908.2	61908.3	61908.2	63593.9	61908.2	61908.2	61908.2	63594			922.99	36345.7
								944.94	64700.7	61879.8	61879.9	61879.8	63746.1	61879.8	61879.8	61879.8	63746.2			922.94	36201.1
								944.84	64880.6	61849.1	61849.2	61849.1	63908	61849.1	61849.1	61849.1	63908			922.89	36227.1
								944.74	65109.5	61816.3	61816.3	61816.3	64079.1	61816.3	61816.3	61816.3	64079.2			922.84	36556.9
								944.64	65251.8	61781	61781.1	61781	64258.8	61781	61781	61781	64258.8			922.79	36728.7
								944.54	65123.1	61743.2	61743.2	61743.2	64445.8	61743.2	61743.2	61743.2	64445.8			922.74	36731.4
								944.44	65816.8	61702.8	61702.8	61702.8	64639.2	61702.8	61702.8	61702.8	64639.2			922.69	36869.7
								944.34	65483.1	61660.7	61660.7	61660.7	64838.3	61660.7	61660.7	61660.7	64838.3			922.64	36736.1
								944.24	66160.2	61616.1	61616.1	61616.1	65040.8	61616.1	61616.1	61616.1	65040.8			922.59	36847.6
								944.14	66115.3	61569.5	61569.5	61569.5	65245.2	61569.5	61569.5	61569.5	65245.2			922.54	36739.2
								944.04	65926.4	61521.2	61521.2	61521.2	65449.4	61521.2	61521.2	61521.2	65449.4			922.49	36955.6
								943.94	65743.3	61471.2	61471.2	61471.2	65651.1	61471.2	61471.2	61471.2	65651.1			922.44	36639.9
								943.84	66866.1	61420.2	61420.2	61420.2	65848.2	61420.2	61420.2	61420.2	65848.2			922.39	36867.4
								943.74	66478.4	61368.6	61368.6	61368.6	66038.3	61368.6	61368.6	61368.6	66038.3			922.34	36706.9
								943.64	66538.7	61315.6	61315.6	61315.6	66217.6	61315.6	61315.6	61315.6	66217.6			922.29	36493.3
								943.54	66501.1	61261.3	61261.3	61261.3	66383	61261.3	61261.3	61261.3	66383			922.24	36840.1
								943.44	65724.2	61206.4	61206.4	61206.4	66532.2	61206.4	61206.4	61206.4	66532.2			922.19	37197.9
								943.34	65897.6	61150.9	61150.9	61150.9	66662.1	61150.9	61150.9	61150.9	66662.1			922.14	36973.8
								943.24	66423.6	61095.1	61095.1	61095.1	66770.3	61095.1	61095.1	61095.1	66770.3			922.09	36509.1
								943.14	67042.5	61039.5	61039.5	61039.5	66854.5	61039.5	61039.5	61039.5	66854.5			922.04	36671.6
								943.04	66195.1	60984.6	60984.6	60984.6	66912.9	60984.6	60984.6	60984.6	66912.9			921.99	36813.9
								942.94	66055.9	60930.3	60930.3	60930.3	66943.7	60930.3	60930.3	60930.3	66943.7			921.94	36185.5
								942.84	65480.4	60875.9	60875.9	60875.9	66944.6	60875.9	60875.9	60875.9	66944.6			921.89	36642.3
								942.74	66128.2	60821.4	60821.4	60821.4	66914.6	60821.4	60821.4	60821.4	66914.6			921.84	36548.2
								942.64	65267.5	60767.4	60767.4	60767.4	66853.9	60767.4	60767.4	60767.4	66853.9			921.79	36798.4
								942.54	65239.5	60714.3	60714.3	60714.3	66763.2	60714.3	60714.3	60714.3	66763.2			921.74	37143.8
								942.44	66098.8	60662.8	60662.8	60662.8	66643.5	60662.8	60662.8	60662.8	66643.5			921.69	37097.4
								942.34	65308.8	60611.8	60611.8	60611.8	66495.1	60611.8	60611.8	60611.8	66495.1			921.64	37285.8
								942.24	64863.6	60561.2	60561.2	60561.2	66319.6	60561.2	60561.2	60561.2	66319.6			921.59	37165.6
								942.14	64856.5	60510.7	60510.7	60510.7	66118.7	60510.7	60510.7	60510.7	66118.7			921.54	36898.3
								942.04	64975.8	60461.2	60461.2	60461.2	65895.8	60461.2	60461.2	60461.2	65895.8			921.49	36583.3
								941.94	65056.3	60412.5	60412.5	60412.5	65653.3	60412.5	60412.5	60412.5	65653.3			921.44	36641.3
								941.84	65211.3	60364	60364	60364	65393.8	60364	60364	60364	65393.8			921.39	36939.3
								941.74	64806.9	60317	60317	60317	65121.3	60317	60317	60317	65121.3			921.34	36867.7
								941.64	64584.2	60270.5	60270.5	60270.5	64838.1	60270.5	60270.5	60270.5	64838.1			921.29	36768
								941.54	64004	60224	60224	60224	64546.8	60224	60224	60224	64546.8			921.24	37153.4
								941.44	64450.4	60178.1	60178.1	60178.1	64251	60178.1	60178.1	60178.1	64251			921.19	37264.8
								941.34	64161.3	60133.2	60133.2	60133.2	63953.6	60133.2	60133.2	60133.2	63953.6			921.14	37292.1
								941.24	64328.5	60089.1	60089.1	60089.1	63657.4	60089.1	60089.1	60089.1	63657.4			921.09	36864.8
								941.14	64306.2	60046.2	60046.2	60046.2	63364.9	60046.2	60046.2	60046.2	63364.9			921.04	36990.4
								941.04	63800.1	60003.6	60003.6	60003.6	63077.5	60003.6	60003.6	60003.6	63077.5			920.99	37225.4
								940.94	63593.3	59961.6	59961.6	59961.6	62797.3	59961.6	59961.6	59961.6	62797.3			920.94	37307.1
								940.84	63689.8	59920.8	59920.8	59920.8	62526.3	59920.8	59920.8	59920.8	62526.3			920.89	37224.2
								940.74	63549.6	59880.9	59880.9	59880.9	62265.7	59880.9	59880.9	59880.9	62265.7			920.84	37054.9
								940.64	64059.8	59841.7	59841.7	59841.7	62016.2	59841.7	59841.7	59841.7	62016.2			920.79	37151.1
								940.54	63445.1	59803.7	59803.7	59803.7	61779.1	59803.7	59803.7	59803.7	61779.1			920.74	37049.3
								940.44	62521.9	59766.5	59766.5	59766.5	61554.3	59766.5	59766.5	59766.5	61554.3			920.69	37029.1
								940.34	63023.9	59730.2	59730.2	59730.2	61342.5	59730.2	59730.2	59730.2	61342.5			920.64	37147.5
								940.24	62957.9	59694.5	59694.5	59694.5	61143.5	59694.5	59694.5	59694.5	61143.5			920.59	37817.4
								940.14	62746.5	59660.8	59660.8	59660.8	60958.3	59660.8	59660.8	59660.8	60958.3			920.54	37368.6
								940.04	63180.4	59629.5	59629.5	59629.5	60787.5	59629.5	59629.5	59629.5	60787.5			920.49	37570.7
								939.94	62424.7	59600.3	59600.3	59600.3	60630.3	59600.3	59600.3	59600.3	60630.3			920.44	37879.8
								939.84	62600	59572.8	59572.8	59572.8	60485.9	59572.8	59572.8	59572.8	60485.9			920.39	37366.3
								939.74	61329.9	59546.7	59546.7	59546.7	60353.5	59546.7	59546.7	59546.7	60353.5			920.34	37866.5
								939.64	60629.6	59522.3	59522.3	59522.3	60232.9	59522.3	59522.3	59522.3	60232.9			920.29	37441.3
								939.54	61522.6	59500	59500	59500	60123.9	59500	59500	59500	60123.9			920.24	37177.9
								939.44	61408.8	59479.4	59479.4	59479.4	60025.4	59479.4	59479.4	59479.4	60025.4			920.19	37513
								939.34	60752	59461.2	59461.2	59461.2	59937.5	59461.2	59461.2	59461.2	59937.5			920.14	37445
								939.24	60961.7	59445.3	59445.3	59445.3	59859.5	59445.3	59445.3	59445.3	59859.5			920.09	37510.9
								939.14	60535.4	59431.9	59431.9	59431.9	59791	59431.9	59431.9	59431.9	59791			920.04	37167.6
								939.04	60757.8	59420.4	59420.4	59420.4	59730.9	59420.4	59420.4	59420.4	59730.9			919.99	37777.4
								938.94	60399.6	59410.1	59410.1	59410.1	59677.6	59410.1	59410.1	59410.1	59677.6			919.94	37849.5
								938.84	59906.9	59401.7	59401.7	59401.7	59631.5	59401.7	59401.7	59401.7	59631.5			919.89	37776.1
								938.74	59767.5	59395.2	59395.2	59395.3	59592	59395.2	59395.2	59395.2	59592.1			919.84	37710.7
								938.64	59096	59390.5	59390.5	59390.6	59558.5	59390.5	59390.5	59390.5	59558.6			919.79	37797.8
								938.54	59364	59387.1	59387.1	59387.2	59530.1	59387.1	59387.1	59387.1	59530.3			919.74	37771.6
								938.44	59405.6	59384.1	59384.1	59384.4	59505.6	59384.1	59384.1	59384.1	59505.8			919.69	38515.7
								938.34	59317	59382.5	59382.5	59382.9	59485.3	59382.5	59382.5	59382.5	59485.7			919.64	38299.1
								938.24	58816.1	59381.8	59381.8	59382.3	59468.5	59381.8	59381.8	59381.8	59469.1			919.59	38130.4
								938.14	59514.9	59380.9	59380.9	59381.8	59453.9	59380.9	59380.9	59380.9	59454.7			919.54	38075.9
								938.04	59980.1	59380.5	59380.5	59381.8	59441.8	59380.5	59380.5	59380.5	59443			919.49	38420.2
								937.94	59353.7	59380	59380	59382	59431.2	59380	59380	59380	59433.2			919.44	38571.5
								937.84	59471.7	59379.5	59379.5	59382.5	59422.2	59379.5	59379.5	59379.5	59425.2			919.39	38338.1
								937.74	60021.4	59379.4	59379.4	59383.7	59414.9	59379.4	59379.4	59379.4	59419.2			919.34	38505.1
								937.64	59253	59378.1	59378.1	59384.5	59407.5	59378.1	59378.1	59378.1	59413.9			919.29	38519.2
								937.54	59243.2	59376.3	59376.3	59385.6	59400.6	59376.3	59376.3	59376.3	59410			919.24	38710.6
								937.44	59297.1	59374.5	59374.5	59388	59394.5	59374.5	59374.5	59374.5	59408.1			919.19	38708.4
								937.34	59099	59372.9	59372.9	59392.3	59389.4	59372.9	59372.9	59372.9	59408.8			919.14	38471.8
								937.24	59122.8	59371.2	59371.2	59398.8	59384.7	59371.2	59371.2	59371.2	59412.3			919.09	38685.1
								937.14	60186.3	59369.1	59369.1	59408.1	59380.1	59369.1	59369.1	59369.1	59419.1			919.04	38649.4
								937.04	59510	59366.9	59366.9	59421.6	59375.9	59366.9	59366.9	59366.9	59430.6			918.99	38716.5
								936.94	59219.4	59364.5	59364.5	59440.4	59371.8	59364.5	59364.5	59364.5	59447.7			918.94	39025.1
								936.84	59883.2	59361.7	59361.7	59466.2	59367.6	59361.7	59361.7	59361.7	59472.1			918.89	39145.1
								936.74	60278.2	59358.4	59358.4	59501.2	59363.2	59358.4	59358.4	59358.4	59506			918.84	39430.5
								936.64	60067.1	59354.4	59354.4	59547.8	59358.2	59354.4	59354.4	59354.4	59551.7			918.79	39138.7
								936.54	60044	59349.4	59349.4	59609.2	59352.5	59349.4	59349.4	59349.4	59612.3			918.74	39305.5
								936.44	60116.8	59344	59344	59690	59346.5	59344	59344	59344	59692.5			918.69	39428.2
								936.34	60404.4	59337.7	59337.6	59794.7	59339.6	59337.6	59337.6	59337.6	59796.6			918.64	39712.6
								936.24	61025.5	59330.1	59330.1	59928.6	59331.7	59330.1	59330.1	59330.1	59930.1			918.59	39451.9
								936.14	61548.2	59321.5	59321.5	60098.5	59322.7	59321.5	59321.5	59321.5	60099.7			918.54	39338.5
								936.04	61382.7	59311.5	59311.4	60311.5	59312.4	59311.4	59311.4	59311.4	60312.5			918.49	39698.9
								935.94	61775.4	59300.1	59300	60576	59300.8	59300	59300	59300	60576.9			918.44	40084.8
								935.84	62301.8	59286.9	59286.8	60900.7	59287.4	59286.8	59286.8	59286.8	60901.4			918.39	40560.5
								935.74	62630.5	59271.5	59271.3	61294.2	59271.7	59271.3	59271.3	59271.3	61294.9			918.34	39887.4
								935.64	63941.8	59253.9	59253.5	61766.2	59253.9	59253.5	59253.5	59253.5	61767			918.29	40128.2
								935.54	63646.3	59234	59233.3	62325.7	59233.6	59233.3	59233.3	59233.3	62326.6			918.24	40701.6
								935.44	64509.8	59211.6	59210.4	62980.2	59210.6	59210.4	59210.4	59210.4	62981.7			918.19	40684.1
								935.34	66211.8	59186.7	59184.6	63736.2	59184.8	59184.6	59184.6	59184.6	63738.4			918.14	40774.5
								935.24	66044.6	59159.2	59155.7	64596.7	59155.9	59155.7	59155.7	59155.7	64600.3			918.09	40819.4
								935.14	67293.9	59128.7	59123	65561.1	59123.1	59123	59123	59123	65567			918.04	41320.6
								935.04	68556.2	59095.6	59086.2	66624.4	59086.3	59086.2	59086.2	59086.2	66633.8			917.99	41413.5
								934.94	68534.4	59060.8	59045.7	67776.4	59045.8	59045.7	59045.7	59045.7	67791.6			917.94	41310
								934.84	69952.4	59025	59000.9	68999.4	59001	59000.9	59000.9	59000.9	69023.6			917.89	41515.4
								934.74	72022.3	58989.3	58951.4	70269.1	58951.5	58951.4	58951.4	58951.4	70307.1			917.84	41890.8
								934.64	73142.9	58956.6	58897.7	71554.7	58897.7	58897.7	58897.7	58897.7	71613.7			917.79	42084.9
								934.54	73247.9	58930.2	58839.7	72818.5	58839.7	58839.7	58839.7	58839.7	72909			917.74	41745.2
								934.44	74762.7	58914.7	58777.6	74017.8	58777.6	58777.6	58777.6	58777.6	74154.8			917.69	42377.5
								934.34	76391.2	58916.7	58711.5	75106.4	58711.5	58711.5	58711.5	58711.5	75311.6			917.64	42384.2
								934.24	76912.9	58944.4	58641.3	76038	58641.3	58641.3	58641.3	58641.3	76341.1			917.59	42792
								934.14	76761	59009.9	58567.6	76769.6	58567.6	58567.6	58567.6	58567.6	77211.9			917.54	43171.8
								934.04	77604.3	59128.2	58491.1	77264.8	58491.1	58491.1	58491.1	58491.1	77901.9			917.49	43192.9
								933.94	78457.9	59318.1	58412	77496.4	58412	58412	58412	58412	78402.6			917.44	43400.3
								933.84	78818.7	59603	58330.6	77449.4	58330.6	58330.6	58330.6	58330.6	78721.7			917.39	43807.2
								933.74	78488.9	60011.4	58247.8	77122.8	58247.8	58247.8	58247.8	58247.8	78886.4			917.34	43374.5
								933.64	78784	60576.5	58163.6	76528.8	58163.6	58163.6	58163.6	58163.6	78941.7			917.29	43797.6
								933.54	79030.9	61336.2	58078.2	75692.3	58078.2	58078.2	58078.2	58078.2	78950.3			917.24	44322.7
								933.44	78608.2	62331.5	57991.1	74647.7	57991.1	57991.1	57991.1	57991.1	78988.2			917.19	44302.9
								933.34	77637.4	63606.4	57902.1	73437.3	57902.1	57902.1	57902.1	57902.1	79141.6			917.14	44238.1
								933.24	79238.4	65204.2	57811	72106.7	57811	57811	57811	57811	79499.9			917.09	44205.1
								933.14	79121.8	67164.2	57717.8	70702.4	57717.8	57717.8	57717.8	57717.8	80148.8			917.04	43765.7
								933.04	80633.6	69516.1	57621.8	69267.7	57621.8	57621.8	57621.8	57621.8	81161.9			916.99	44005
								932.94	81624.6	72273.6	57522.4	67840.9	57522.4	57522.4	57522.4	57522.4	82592.2			916.94	44121.2
								932.84	83132.8	75427.9	57418.4	66454	57418.4	57418.4	57418.4	57418.4	84463.5			916.89	43558.2
								932.74	83433	78940.2	57308.8	65131.6	57308.8	57308.8	57308.8	57308.8	86763			916.84	42812.6
								932.64	84841.4	82734.9	57191.7	63890.6	57191.7	57191.7	57191.7	57191.7	89433.7			916.79	42365
								932.54	87103.9	86697.4	57066.3	62742.1	57066.3	57066.3	57066.3	57066.3	92373.2			916.74	42031.2
								932.44	90025.1	90672.5	56931.6	61691.3	56931.6	56931.6	56931.6	56931.6	95432.2			916.69	41918.5
								932.34	92255.3	94471.3	56787.2	60739	56787.2	56787.2	56787.2	56787.2	98423.2			916.64	41817.7
								932.24	96632.8	97882.8	56633.5	59882.8	56633.5	56633.5	56633.5	56633.5	101132			916.59	40839.1
								932.14	100010	100692	56471.7	59118	56471.7	56471.7	56471.7	56471.7	103339			916.54	40747.7
								932.04	102686	102703	56302.1	58437.3	56302.1	56302.1	56302.1	56302.1	104838			916.49	40023.7
								931.94	104795	103762	56126.4	57833.7	56126.4	56126.4	56126.4	56126.4	105469			916.44	40152.9
								931.84	104867	103781	55947.4	57300.2	55947.4	55947.4	55947.4	55947.4	105134			916.39	39259.7
								931.74	103236	102748	55767.8	56830.4	55767.8	55767.8	55767.8	55767.8	103810			916.34	39030.3
								931.64	102474	100729	55590.9	56418.2	55590.9	55590.9	55590.9	55590.9	101557			916.29	38589.2
								931.54	99058.3	97862.3	55420.3	56058.9	55420.3	55420.3	55420.3	55420.3	98500.8			916.24	38869.4
								931.44	94482.5	94333.1	55258.8	55747.4	55258.8	55258.8	55258.8	55258.8	94821.7			916.19	39028.9
								931.34	89419.3	90355.7	55108.6	55479.4	55108.6	55108.6	55108.6	55108.6	90726.5			916.14	38113.4
								931.24	83651.3	86148	54972.1	55251	54972.1	54972.1	54972.1	54972.1	86427			916.09	37888.3
								931.14	77919	81910.3	54850.5	55058.6	54850.5	54850.5	54850.5	54850.5	82118.4			916.04	37664.1
								931.04	74287.6	77810.4	54743.9	54897.8	54743.9	54743.9	54743.9	54743.9	77964.4			915.99	37483.1
								930.94	71050.3	73977.8	54652.4	54765.3	54652.4	54652.4	54652.4	54652.4	74090.8			915.94	37473.3
								930.84	66944.7	70500.2	54575.3	54657.5	54575.3	54575.3	54575.3	54575.3	70582.4			915.89	37326.2
								930.74	63969	67427.1	54511.7	54571	54511.7	54511.7	54511.7	54511.7	67486.4			915.84	36919.8
								930.64	62272.1	64774.9	54459.8	54502.2	54459.8	54459.8	54459.8	54459.8	64817.3			915.79	36927.2
								930.54	61356.6	62534.6	54417.6	54447.7	54417.6	54417.6	54417.6	54417.6	62564.7			915.74	36672.1
								930.44	59734	60679.1	54383	54404.2	54383	54383	54383	54383	60700.3			915.69	36300.3
								930.34	58071.6	59170.5	54354.9	54369.7	54354.9	54354.9	54354.9	54354.9	59185.2			915.64	36369.5
								930.24	57721.7	57965.1	54332.1	54342.4	54332.1	54332.1	54332.1	54332.1	57975.3			915.59	35849.3
								930.14	57451.3	57017.3	54313.2	54320.2	54313.2	54313.2	54313.2	54313.2	57024.3			915.54	35761.2
								930.04	57166.4	56283.2	54297	54301.7	54297	54297	54297	54297	56287.9			915.49	35865.7
								929.94	56821.4	55722.8	54282.9	54286.1	54282.9	54282.9	54282.9	54282.9	55726			915.44	35769.4
								929.84	56715.2	55301.4	54271	54273.2	54271	54271	54271	54271	55303.6			915.39	35558.4
								929.74	56450.1	54989	54261.1	54262.5	54261.1	54261.1	54261.1	54261.1	54990.5			915.34	35726.7
								929.64	56675.4	54759.9	54252.2	54253.1	54252.2	54252.2	54252.2	54252.2	54760.9			915.29	35633.6
								929.54	56313.2	54594	54244.4	54245	54244.4	54244.4	54244.4	54244.4	54594.7			915.24	35276.4
								929.44	55384.9	54475.4	54237.6	54238	54237.6	54237.6	54237.6	54237.6	54475.8			915.19	35616.1
								929.34	54508.9	54391.3	54231.7	54231.9	54231.7	54231.7	54231.7	54231.7	54391.6			915.14	35187.8
								929.24	55095.4	54332.4	54226.6	54226.7	54226.6	54226.6	54226.6	54226.6	54332.6			915.09	35095.5
								929.14	54874.4	54291.4	54222.1	54222.2	54222.1	54222.1	54222.1	54222.1	54291.5			915.04	35384.9
								929.04	54577.1	54263.2	54218.4	54218.5	54218.4	54218.4	54218.4	54218.4	54263.3			914.99	35050.7
								928.94	54862.4	54244.4	54215.8	54215.8	54215.8	54215.8	54215.8	54215.8	54244.4			914.94	35223.4
								928.84	54617.2	54231.6	54213.6	54213.6	54213.6	54213.6	54213.6	54213.6	54231.6			914.89	35422.9
								928.74	54976.9	54222.9	54211.7	54211.7	54211.7	54211.7	54211.7	54211.7	54222.9			914.84	35436.1
								928.64	54170	54216.3	54209.5	54209.5	54209.5	54209.5	54209.5	54209.5	54216.4			914.79	35236.8
								928.54	54068.5	54211.6	54207.4	54207.5	54207.4	54207.4	54207.4	54207.4	54211.6			914.74	35252.4
								928.44	55091.7	54207.9	54205.4	54205.4	54205.4	54205.4	54205.4	54205.4	54207.9			914.69	35192.7
								928.34	54502.2	54204.7	54203.2	54203.2	54203.2	54203.2	54203.2	54203.2	54204.7			914.64	35254.8
								928.24	55295	54202.1	54201.2	54201.2	54201.2	54201.2	54201.2	54201.2	54202.1			914.59	35298.6
								928.14	54578.8	54199.9	54199.4	54199.4	54199.4	54199.4	54199.4	54199.4	54199.9			914.54	34919.1
								928.04	54976	54197.9	54197.7	54197.7	54197.7	54197.7	54197.7	54197.7	54198			914.49	34840.8
								927.94	54816.2	54196	54195.8	54195.8	54195.8	54195.8	54195.8	54195.8	54196			914.44	35050
								927.84	54434.1	54193.8	54193.7	54193.7	54193.7	54193.7	54193.7	54193.7	54193.8			914.39	34877.3
								927.74	54061.6	54191.8	54191.8	54191.8	54191.8	54191.8	54191.8	54191.8	54191.8			914.34	34799.6
								927.64	54841.5	54189.8	54189.8	54189.8	54189.8	54189.8	54189.8	54189.8	54189.8			914.29	35062.8
								927.54	54321.9	54188	54188	54188	54188	54188	54188	54188	54188			914.24	34952.9
								927.44	54998.4	54186.4	54186.4	54186.4	54186.4	54186.4	54186.4	54186.4	54186.4			914.19	34537.5
								927.34	54254.6	54185.1	54185.1	54185.1	54185.1	54185.1	54185.1	54185.1	54185.1			914.14	35061.8
								927.24	54939.3	54184	54184	54184	54184	54184	54184	54184	54184			914.09	34716.2
								927.14	54608.1	54183.2	54183.2	54183.2	54183.2	54183.2	54183.2	54183.2	54183.2			914.04	34442.3
								927.04	53965.3	54182.3	54182.3	54182.3	54182.3	54182.3	54182.3	54182.3	54182.3			913.99	34721.7
								926.94	54183.7	54181.5	54181.5	54181.5	54181.5	54181.5	54181.5	54181.5	54181.5			913.94	33950.3
								926.84	54382.2	54180.8	54180.8	54180.8	54180.8	54180.8	54180.8	54180.8	54180.8			913.89	34121.9
								926.74	53588.2	54180.2	54180.2	54180.2	54180.2	54180.2	54180.2	54180.2	54180.2			913.84	33801.2
								926.64	54371.7	54179.6	54179.6	54179.6	54179.6	54179.6	54179.6	54179.6	54179.6			913.79	33744
								926.54	54514.5	54179.4	54179.4	54179.4	54179.4	54179.4	54179.4	54179.4	54179.4			913.74	33556.4
								926.44	54003.4	54179.3	54179.3	54179.3	54179.3	54179.3	54179.3	54179.3	54179.3			913.69	33814.1
								926.34	54714.2	54179.2	54179.2	54179.2	54179.2	54179.2	54179.2	54179.2	54179.2			913.64	33493.3
								926.24	54257.1	54180.3	54180.3	54180.3	54180.3	54180.3	54180.3	54180.3	54180.3			913.59	33466.2
								926.14	54011.5	54187.9	54187.9	54187.9	54187.9	54187.9	54187.9	54187.9	54187.9			913.54	32965.1
								926.04	54224	54195.6	54195.6	54195.6	54195.6	54195.6	54195.6	54195.6	54195.6			913.49	33022.7
								925.94	53896.1	54203.2	54203.2	54203.2	54203.2	54203.2	54203.2	54203.2	54203.2			913.44	32895.1
								925.84	54008.6	54210.8	54210.8	54210.8	54210.8	54210.8	54210.8	54210.8	54210.8			913.39	32875.2
								925.74	54394.1	54218.5	54218.5	54218.5	54218.5	54218.5	54218.5	54218.5	54218.5			913.34	32540.3
								925.64	54799.2	54226.1	54226.1	54226.1	54226.1	54226.1	54226.1	54226.1	54226.1			913.29	32628.4
								925.54	54204.2	54233.7	54233.7	54233.7	54233.7	54233.7	54233.7	54233.7	54233.7			913.24	32894.2
								925.44	54407.1	54241.3	54241.3	54241.3	54241.3	54241.3	54241.3	54241.3	54241.3			913.19	32608.7
								925.34	54280	54249	54249	54249	54249	54249	54249	54249	54249			913.14	32186.5
								925.24	54123.5	54256.6	54256.6	54256.6	54256.6	54256.6	54256.6	54256.6	54256.6			913.09	32277.8
								925.14	54068.4	54264.2	54264.2	54264.2	54264.2	54264.2	54264.2	54264.2	54264.2			913.04	32171.9
																				912.99	32230.4
																				912.94	32187.8
																				912.89	32070.4
																				912.84	31773.6
																				912.79	32024.5
																				912.74	31980.9
																				912.69	32447.6
																				912.64	31945.4
																				912.59	31623
																				912.54	32000.7
																				912.49	31806.3
																				912.44	32118.1
																				912.39	31967.2
																				912.34	31922.8
																				912.29	31673.4
																				912.24	31554.5
																				912.19	31581.5
																				912.14	31657
																				912.09	31414.8
																				912.04	31290.2
																				911.99	31741.9
																				911.94	31702.5
																				911.89	31724.9
																				911.84	31667.2
																				911.79	31365.7
																				911.74	31544
																				911.69	31712.7
																				911.64	31752.2
																				911.59	31953.4
																				911.54	31698.2
																				911.49	31501.7
																				911.44	31588.9
																				911.39	31536.7
																				911.34	31847.6
																				911.29	31727.1
																				911.24	31236.7
																				911.19	31023.7
																				911.14	31662
																				911.09	31521.5
																				911.04	31634.6
																				910.99	31585.4
																				910.94	31753.2
																				910.89	31533.6
																				910.84	31128.5
																				910.79	31249
																				910.74	31169.9
																				910.69	31659.9
																				910.64	31327.9
																				910.59	31240.5
																				910.54	31566.9
																				910.49	31593.6
																				910.44	31220.2
																				910.39	31029.9
																				910.34	31040.4
																				910.29	31705.6
																				910.24	31720.2
																				910.19	31535.7
																				910.14	31262.6
																				910.09	31074.7
																				910.04	31335.3
																				909.99	31246.2
																				909.94	31253.5
																				909.89	31487.8
																				909.84	31186.4
																				909.79	31325.1
																				909.74	31126.4
																				909.69	31382.2
																				909.64	31488.8
																				909.59	31035.7
																				909.54	31235
																				909.49	31253.2
																				909.44	31225.6
																				909.39	31338.6
																				909.34	31104
																				909.29	31264.7
																				909.24	30991.5
																				909.19	31230.8
																				909.14	31230.7
																				909.09	31284.1
																				909.04	30775.2
																				908.99	30817.8
																				908.94	31377
																				908.89	31128.5
																				908.84	31508.5
																				908.79	30784
																				908.74	30814
																				908.69	31006.6
																				908.64	31176.5
																				908.59	31072.6
																				908.54	31096.5
																				908.49	30986.4
																				908.44	31032
																				908.39	30931.6
																				908.34	30931.9
																				908.29	30535.3
																				908.24	30928.1
																				908.19	30815.9
																				908.14	31098.9
																				908.09	31117.8
																				908.04	31010.7
																				907.99	31286.3
																				907.94	30765
																				907.89	31129.3
																				907.84	31313.1
																				907.79	30694.8
																				907.74	31101.1
																				907.69	30757.6
																				907.64	30897.9
																				907.59	30499.2
																				907.54	30861.6
																				907.49	31199.5
																				907.44	30972.9
																				907.39	30806
																				907.34	31192.8
																				907.29	30728.3
																				907.24	30687
																				907.19	30962
																				907.14	30912.5
																				907.09	30759.1
																				907.04	31020.9
																				906.99	30554.4
																				906.94	30392.8
																				906.89	30527.6
																				906.84	30656.9
																				906.79	31092.2
																				906.74	30852.4
																				906.69	30579
																				906.64	30779
																				906.59	30832.2
																				906.54	30826.5
																				906.49	31031.9
																				906.44	31030.9
																				906.39	30882.7
																				906.34	30862.6
																				906.29	30694.6
																				906.24	30618
																				906.19	30962.5
																				906.14	31054.3
																				906.09	30891.1
																				906.04	30780.5
																				905.99	30915.7
																				905.94	30535.4
																				905.89	30624.6
																				905.84	30615.6
																				905.79	30554.3
																				905.74	30720.2
																				905.69	31109.7
																				905.64	30887.1
																				905.59	30877
																				905.54	30730.2
																				905.49	30975.8
																				905.44	30880.3
																				905.39	30729.9
																				905.34	30946.9
																				905.29	30535
																				905.24	31017.3
																				905.19	31185
																				905.14	30733
																				905.09	30758.2
																				905.04	30601.6
																				904.99	30621.6
																				904.94	30647.5
																				904.89	30621.9
																				904.84	31086.7
																				904.79	31147.1
																				904.74	31121.2
																				904.69	31214.4
																				904.64	30925.8
																				904.59	31047.4
																				904.54	30573
																				904.49	30620.7
																				904.44	31089.6
																				904.39	30825.8
																				904.34	30929.3
																				904.29	30859
																				904.24	31025.6
																				904.19	30820.7
																				904.14	30911.4

## Sheet: Supplementary Fig. 6
Supplementary Fig. 6
a						b												c			d
							Binding Energy		Cu2p	Cu2p Scan A	Cu2p Scan B	Cu2p Scan C	Cu2p Scan D	Cu2p Scan E	Backgnd.	Envelope			Binding Energy			Binding Energy		Se3d	Se3d Scan A	Backgnd.	Envelope
							eV	Counts / s	Counts / s	Counts / s	Counts / s	Counts / s	Counts / s	Counts / s	Counts / s	Counts / s			eV	Counts / s		eV	Counts / s	Counts / s	Counts / s	Counts / s	Counts / s
							966.53	153034	153683	153683	153683	153683	153683	153685	153683	153685			929.94	8047.4		61.04	2714.08	2718.08	2718.08	2718.08	2718.08
							966.43	153538	153656	153656	153656	153656	153656	153659	153656	153659			929.89	8101.71		60.99	2773.15	2717.03	2717.03	2717.03	2717.03
							966.33	152808	153627	153627	153627	153627	153627	153631	153627	153631			929.84	8254.97		60.94	2689.27	2716.83	2716.83	2716.83	2716.83
							966.23	153571	153599	153599	153599	153599	153599	153604	153599	153604			929.79	7817.04		60.89	2791.17	2716.53	2716.53	2716.53	2716.53
							966.13	153211	153518	153518	153518	153518	153518	153526	153518	153526			929.74	7997.35		60.84	2745.4	2716.49	2716.49	2716.49	2716.49
							966.03	153705	153431	153431	153431	153431	153431	153441	153431	153441			929.69	8148.46		60.79	2711.1	2716.44	2716.44	2716.44	2716.44
							965.93	153455	153307	153307	153307	153307	153307	153320	153307	153320			929.64	8032.48		60.74	2664.66	2716.38	2716.38	2716.38	2716.38
							965.83	153295	153039	153039	153039	153039	153039	153056	153039	153056			929.59	8093.01		60.69	2727.78	2716.32	2716.32	2716.32	2716.32
							965.73	153412	152745	152745	152745	152745	152745	152768	152745	152768			929.54	7979.68		60.64	2717.74	2716.26	2716.26	2716.26	2716.26
							965.63	152054	152684	152684	152684	152684	152684	152714	152684	152714			929.49	8065.73		60.59	2684.62	2716.2	2716.2	2716.2	2716.2
							965.53	152770	152585	152585	152585	152585	152585	152624	152585	152624			929.44	8065.44		60.54	2726.54	2716.12	2716.12	2716.12	2716.12
							965.43	151448	152409	152409	152409	152409	152409	152460	152409	152460			929.39	8147.93		60.49	2668.28	2716.04	2716.04	2716.04	2716.04
							965.33	151633	152211	152211	152211	152211	152211	152275	152211	152275			929.34	8079.68		60.44	2721.07	2715.96	2715.96	2715.96	2715.96
							965.23	151639	152039	152039	152039	152039	152039	152121	152039	152121			929.29	7997.96		60.39	2696.51	2715.88	2715.88	2715.88	2715.88
							965.13	152903	151929	151929	151929	151929	151929	152034	151929	152034			929.24	8054		60.34	2839.44	2715.81	2715.81	2715.81	2715.81
							965.03	152125	151925	151925	151925	151925	151925	152058	151925	152058			929.19	8028.75		60.29	2843.4	2715.72	2715.72	2715.72	2715.72
							964.93	151771	151839	151839	151839	151839	151839	152007	151839	152007			929.14	7946.34		60.24	2761.68	2715.63	2715.63	2715.63	2715.63
							964.83	151263	151783	151783	151783	151783	151783	151992	151783	151992			929.09	8228.25		60.19	2743.91	2715.54	2715.54	2715.54	2715.54
							964.73	151403	151772	151772	151772	151772	151772	152033	151772	152033			929.04	7984.86		60.14	2735.64	2715.43	2715.43	2715.43	2715.43
							964.63	152207	151767	151767	151767	151767	151767	152088	151767	152088			928.99	8286.11		60.09	2822.55	2715.34	2715.34	2715.34	2715.34
							964.53	152315	151759	151759	151759	151759	151759	152153	151759	152153			928.94	8442.54		60.04	2827.84	2715.23	2715.23	2715.23	2715.23
							964.43	151732	151751	151751	151751	151751	151751	152233	151751	152233			928.89	8268.69		59.99	2730.73	2715.12	2715.12	2715.12	2715.12
							964.33	150661	151742	151742	151742	151742	151742	152326	151742	152326			928.84	8193.18		59.94	2734.17	2715	2715	2715	2715
							964.23	151478	151731	151731	151731	151731	151731	152434	151731	152434			928.79	8286.38		59.89	2780.02	2714.87	2714.87	2714.87	2714.87
							964.13	152220	151715	151715	151715	151715	151715	152557	151715	152557			928.74	8240.22		59.84	2858.07	2714.74	2714.74	2714.74	2714.74
							964.03	152507	151690	151690	151690	151690	151690	152693	151690	152693			928.69	7944.52		59.79	2718.44	2714.59	2714.59	2714.59	2714.59
							963.93	152530	151657	151657	151657	151657	151657	152844	151657	152844			928.64	8082.52		59.74	2740.36	2714.45	2714.45	2714.45	2714.45
							963.83	152146	151615	151615	151615	151615	151615	153010	151615	153010			928.59	8017.01		59.69	2804.9	2714.31	2714.31	2714.31	2714.31
							963.73	153053	151568	151568	151568	151568	151568	153196	151568	153196			928.54	8116.21		59.64	2714.39	2714.16	2714.16	2714.16	2714.16
							963.63	154398	151511	151511	151511	151511	151511	153398	151511	153398			928.49	8050.42		59.59	2753.54	2714	2714	2714	2714
							963.53	155085	151446	151446	151446	151446	151446	153618	151446	153618			928.44	8157.03		59.54	2779	2713.85	2713.85	2713.85	2713.85
							963.43	155018	151374	151374	151374	151374	151374	153857	151374	153857			928.39	8165.91		59.49	2841.24	2713.7	2713.7	2713.7	2713.7
							963.33	153545	151292	151292	151292	151292	151292	154108	151292	154108			928.34	8144.08		59.44	2799.53	2713.55	2713.55	2713.55	2713.55
							963.23	153547	151197	151197	151197	151197	151197	154366	151197	154366			928.29	8355.04		59.39	2814.1	2713.4	2713.4	2713.4	2713.4
							963.13	154432	151093	151093	151093	151093	151093	154633	151093	154633			928.24	8390.48		59.34	2768.79	2713.25	2713.25	2713.25	2713.25
							963.03	153658	150978	150978	150978	150978	150978	154902	150978	154902			928.19	8257.27		59.29	2821.4	2713.09	2713.09	2713.09	2713.09
							962.93	156138	150856	150856	150856	150856	150856	155168	150856	155168			928.14	8220.07		59.24	2859.82	2712.94	2712.94	2712.94	2712.94
							962.83	156243	150727	150727	150727	150727	150727	155425	150727	155425			928.09	8219.64		59.19	2834.05	2712.79	2712.8	2712.79	2712.8
							962.73	154804	150589	150589	150589	150589	150589	155662	150589	155662			928.04	8113.87		59.14	2782.55	2712.63	2712.64	2712.63	2712.64
							962.63	155744	150441	150441	150441	150441	150441	155871	150441	155871			927.99	8026.2		59.09	2804.94	2712.47	2712.48	2712.47	2712.48
							962.53	156126	150283	150283	150283	150283	150283	156040	150283	156040			927.94	8383.17		59.04	2704.91	2712.32	2712.33	2712.32	2712.33
							962.43	156620	150114	150114	150114	150114	150114	156162	150114	156162			927.89	8255.6		58.99	2787.99	2712.16	2712.17	2712.16	2712.17
							962.33	157376	149939	149939	149939	149939	149939	156231	149939	156231			927.84	8115.05		58.94	2794.73	2711.99	2712	2711.99	2712
							962.23	155621	149761	149761	149761	149761	149761	156243	149761	156243			927.79	7996.95		58.89	2771.45	2711.84	2711.86	2711.84	2711.86
							962.13	156654	149577	149577	149577	149577	149577	156189	149577	156189			927.74	8135.32		58.84	2765.04	2711.69	2711.71	2711.69	2711.71
							962.03	156293	149387	149387	149387	149387	149387	156064	149387	156064			927.69	8146.16		58.79	2768.32	2711.54	2711.57	2711.54	2711.57
							961.93	154652	149196	149196	149196	149196	149196	155869	149196	155869			927.64	8117.93		58.74	2742.18	2711.4	2711.44	2711.4	2711.44
							961.83	155242	149003	149003	149003	149003	149003	155606	149003	155606			927.59	8327.28		58.69	2826.9	2711.25	2711.31	2711.25	2711.31
							961.73	156904	148813	148813	148813	148813	148813	155283	148813	155283			927.54	8255.68		58.64	2810.92	2711.11	2711.19	2711.11	2711.19
							961.63	155206	148634	148634	148634	148634	148634	154910	148634	154910			927.49	8153.2		58.59	2677.22	2710.97	2711.08	2710.97	2711.08
							961.53	154846	148461	148461	148461	148461	148461	154490	148461	154490			927.44	8252.59		58.54	2850.57	2710.84	2710.98	2710.84	2710.98
							961.43	154691	148298	148298	148298	148298	148298	154033	148298	154033			927.39	8192.84		58.49	2753.43	2710.69	2710.89	2710.69	2710.89
							961.33	153412	148144	148144	148144	148144	148144	153548	148144	153548			927.34	8115.03		58.44	2751.04	2710.54	2710.8	2710.54	2710.8
							961.23	151090	147996	147996	147996	147996	147996	153043	147996	153043			927.29	8152.44		58.39	2739.7	2710.39	2710.73	2710.39	2710.73
							961.13	151394	147857	147857	147857	147857	147857	152527	147857	152527			927.24	8197.7		58.34	2717.09	2710.24	2710.69	2710.24	2710.69
							961.03	151645	147731	147731	147731	147731	147731	152015	147731	152015			927.19	8178.72		58.29	2792.16	2710.09	2710.68	2710.09	2710.68
							960.93	150675	147614	147614	147614	147614	147614	151510	147614	151510			927.14	8083.3		58.24	2807.44	2709.95	2710.72	2709.95	2710.72
							960.83	150628	147506	147506	147506	147506	147506	151020	147506	151020			927.09	8245.44		58.19	2741.3	2709.81	2710.81	2709.81	2710.81
							960.73	150449	147409	147409	147409	147409	147409	150553	147409	150553			927.04	8209.7		58.14	2813.47	2709.66	2710.97	2709.66	2710.97
							960.63	150199	147323	147323	147323	147323	147323	150114	147323	150114			926.99	8193.7		58.09	2844.29	2709.53	2711.23	2709.53	2711.23
							960.53	150420	147242	147242	147242	147242	147242	149700	147242	149700			926.94	8074.38		58.04	2830.9	2709.41	2711.6	2709.41	2711.6
							960.43	150574	147167	147167	147167	147167	147167	149318	147167	149318			926.89	8293.69		57.99	2837.01	2709.27	2712.09	2709.27	2712.09
							960.33	148940	147096	147096	147096	147096	147096	148963	147096	148963			926.84	8308.78		57.94	2738.79	2709.13	2712.76	2709.13	2712.76
							960.23	148714	147027	147027	147027	147027	147027	148637	147027	148637			926.79	8214.7		57.89	2738.37	2708.99	2713.62	2708.99	2713.62
							960.13	147850	146965	146965	146965	146965	146965	148344	146965	148344			926.74	8151.36		57.84	2779.79	2708.85	2714.74	2708.85	2714.74
							960.03	147927	146905	146905	146905	146905	146905	148078	146905	148078			926.69	8477.83		57.79	2736.63	2708.69	2716.15	2708.69	2716.15
							959.93	149710	146850	146850	146850	146850	146850	147841	146850	147841			926.64	7927.81		57.74	2724.92	2708.51	2717.93	2708.51	2717.93
							959.83	148984	146802	146802	146802	146802	146802	147634	146802	147634			926.59	8040.21		57.69	2709.03	2708.33	2720.19	2708.33	2720.19
							959.73	147553	146764	146764	146764	146764	146764	147458	146764	147458			926.54	8195.23		57.64	2737.21	2708.14	2723	2708.14	2723
							959.63	148784	146729	146729	146729	146729	146729	147305	146729	147305			926.49	8252.52		57.59	2706.49	2707.95	2726.5	2707.95	2726.5
							959.53	147698	146699	146699	146699	146699	146699	147174	146699	147174			926.44	8189.15		57.54	2766.18	2707.74	2730.82	2707.74	2730.82
							959.43	147074	146672	146672	146672	146672	146672	147061	146672	147061			926.39	8298.99		57.49	2854.03	2707.52	2736.12	2707.52	2736.12
							959.33	146313	146649	146649	146649	146649	146649	146965	146649	146965			926.34	8405.86		57.44	2817.79	2707.29	2742.59	2707.29	2742.59
							959.23	147323	146635	146635	146635	146635	146635	146891	146635	146891			926.29	8331.02		57.39	2863.5	2707.04	2750.45	2707.04	2750.45
							959.13	146497	146624	146624	146624	146624	146624	146830	146624	146830			926.24	8269.09		57.34	2883.21	2706.78	2759.93	2706.78	2759.93
							959.03	146149	146614	146614	146614	146614	146614	146779	146614	146779			926.19	8168.27		57.29	2913.78	2706.48	2771.34	2706.48	2771.34
							958.93	146402	146610	146610	146610	146610	146610	146741	146610	146741			926.14	8224.96		57.24	2889.57	2706.15	2785	2706.15	2785
							958.83	145882	146608	146608	146608	146609	146608	146712	146608	146713			926.09	8184.07		57.19	2870.52	2705.81	2801.29	2705.81	2801.29
							958.73	147391	146598	146599	146598	146599	146598	146680	146598	146681			926.04	8233.17		57.14	2819.2	2705.43	2820.6	2705.43	2820.6
							958.63	147194	146588	146588	146588	146589	146588	146651	146588	146653			925.99	8086.04		57.09	2941.33	2705.01	2843.38	2705	2843.38
							958.53	146653	146576	146577	146576	146578	146576	146626	146576	146628			925.94	8315.61		57.04	3027.84	2704.53	2870.16	2704.53	2870.16
							958.43	146362	146564	146565	146564	146567	146564	146602	146564	146606			925.89	8278.35		56.99	2996.61	2704.01	2901.47	2704.01	2901.47
							958.33	146528	146551	146552	146551	146555	146551	146580	146551	146585			925.84	8398.67		56.94	3042.44	2703.42	2937.9	2703.41	2937.91
							958.23	146982	146537	146538	146537	146543	146537	146559	146537	146566			925.79	7970.42		56.89	3059.01	2702.77	2980.13	2702.76	2980.13
							958.13	147567	146522	146523	146522	146530	146522	146539	146522	146549			925.74	8149.03		56.84	3097.85	2702.07	3028.81	2702.05	3028.83
							958.03	147172	146506	146508	146506	146518	146506	146518	146506	146533			925.69	8152.89		56.79	3100.41	2701.28	3084.68	2701.26	3084.7
							957.93	146717	146489	146492	146489	146507	146489	146499	146489	146520			925.64	8149.16		56.74	3049.26	2700.42	3148.46	2700.38	3148.49
							957.83	147095	146471	146475	146471	146496	146471	146478	146471	146508			925.59	8423.54		56.69	3156.82	2699.46	3220.9	2699.41	3220.96
							957.73	147164	146451	146457	146451	146486	146451	146456	146451	146497			925.54	8509		56.64	3287.92	2698.41	3302.75	2698.32	3302.84
							957.63	147506	146429	146437	146429	146479	146429	146433	146429	146490			925.49	8283.1		56.59	3367.7	2697.25	3394.74	2697.11	3394.88
							957.53	147463	146407	146417	146407	146475	146407	146410	146407	146487			925.44	8282.42		56.54	3414.85	2695.96	3497.52	2695.74	3497.74
							957.43	148169	146382	146395	146382	146475	146382	146384	146382	146490			925.39	8253.65		56.49	3593.12	2694.56	3611.74	2694.23	3612.07
							957.33	148253	146355	146372	146355	146481	146355	146357	146355	146500			925.34	8381.96		56.44	3628.7	2693.04	3737.91	2692.53	3738.42
							957.23	147956	146328	146350	146328	146496	146328	146329	146328	146520			925.29	8277.09		56.39	3722	2691.42	3876.42	2690.65	3877.19
							957.13	147671	146298	146327	146298	146523	146298	146299	146298	146552			925.24	8470.98		56.34	3842.06	2689.7	4027.49	2688.54	4028.64
							957.03	149696	146268	146305	146268	146564	146268	146268	146268	146602			925.19	8230.79		56.29	3964.39	2687.91	4191.13	2686.19	4192.84
							956.93	148929	146236	146284	146236	146624	146236	146236	146236	146673			925.14	8288.09		56.24	4295.54	2686.11	4367.12	2683.57	4369.65
							956.83	147728	146202	146265	146202	146705	146202	146203	146202	146767			925.09	8583.08		56.19	4308.01	2684.36	4554.99	2680.66	4558.69
							956.73	148724	146167	146246	146167	146812	146167	146167	146167	146891			925.04	8399.09		56.14	4515.42	2682.76	4753.92	2677.42	4759.26
							956.63	147529	146129	146230	146129	146949	146129	146129	146129	147050			924.99	8386.08		56.09	4911.35	2681.48	4962.78	2673.83	4970.42
							956.53	148038	146090	146219	146090	147121	146090	146090	146090	147250			924.94	8389.4		56.04	4943.81	2680.74	5180.06	2669.89	5190.91
							956.43	149393	146048	146211	146048	147334	146048	146048	146048	147496			924.89	8322.67		55.99	5283.22	2680.85	5403.9	2665.6	5419.15
							956.33	149854	146007	146212	146007	147592	146007	146007	146007	147797			924.84	8379.72		55.94	5551.35	2682.18	5632.02	2660.94	5653.27
							956.23	150373	145965	146222	145965	147900	145965	145965	145965	148158			924.79	8442.76		55.89	5928.35	2685.23	5861.8	2655.92	5891.11
							956.13	148872	145919	146240	145919	148257	145919	145919	145919	148577			924.74	8423.02		55.84	6305.04	2690.61	6090.25	2650.54	6130.32
							956.03	149596	145869	146269	145869	148662	145869	145869	145869	149062			924.69	8271.11		55.79	6663.46	2699.06	6314.07	2644.79	6368.33
							955.93	148927	145815	146311	145815	149116	145815	145815	145815	149610			924.64	8190.33		55.74	6987.21	2711.49	6529.74	2638.7	6602.53
							955.83	149207	145757	146367	145757	149610	145757	145757	145757	150221			924.59	7977.96		55.69	7418.25	2729	6733.58	2632.27	6830.31
							955.73	151955	145695	146445	145695	150141	145695	145695	145695	150891			924.54	8293.45		55.64	7627.44	2752.83	6921.88	2625.51	7049.19
							955.63	151943	145630	146548	145630	150696	145630	145630	145630	151614			924.49	8246.83		55.59	8002.61	2784.42	7090.94	2618.44	7256.91
							955.53	152217	145561	146680	145561	151260	145561	145561	145561	152378			924.44	8376.77		55.54	7994.34	2825.36	7237.29	2611.08	7451.56
							955.43	152952	145485	146844	145485	151810	145485	145485	145485	153168			924.39	8198.31		55.49	8197.63	2877.37	7357.77	2603.45	7631.68
							955.33	152629	145405	147047	145405	152327	145405	145405	145405	153968			924.34	8292.01		55.44	8338.03	2942.22	7449.64	2595.55	7796.3
							955.23	152452	145318	147294	145318	152784	145318	145318	145318	154760			924.29	8419.99		55.39	8407.04	3021.72	7510.71	2587.42	7945.02
							955.13	154930	145222	147591	145222	153158	145222	145222	145222	155527			924.24	8255.1		55.34	8407.13	3117.52	7539.44	2579.04	8077.92
							955.03	155338	145119	147947	145119	153427	145119	145119	145119	156257			924.19	8579.59		55.29	8417.61	3231.03	7535.02	2570.45	8195.6
							954.93	154922	145008	148370	145008	153574	145008	145008	145008	156937			924.14	8348.77		55.24	8457.03	3363.26	7497.37	2561.68	8298.96
							954.83	156944	144891	148871	144891	153584	144891	144891	144891	157564			924.09	8382.63		55.19	8410.97	3514.58	7427.18	2552.74	8389.02
							954.73	158276	144766	149457	144766	153451	144766	144766	144766	158143			924.04	8332.15		55.14	8362.73	3684.51	7325.85	2543.68	8466.68
							954.63	159055	144631	150137	144631	153172	144631	144631	144631	158677			923.99	8374.27		55.09	8306.08	3871.53	7195.45	2534.51	8532.48
							954.53	160106	144485	150918	144485	152755	144485	144485	144485	159188			923.94	8574.89		55.04	8415.54	4072.87	7038.62	2525.23	8586.27
							954.43	158643	144333	151815	144333	152216	144333	144333	144333	159698			923.89	8564.58		54.99	8355.7	4284.45	6858.51	2515.92	8627.04
							954.33	161153	144169	152833	144169	151571	144169	144169	144169	160236			923.84	8497.03		54.94	8380.15	4500.71	6658.55	2506.59	8652.66
							954.23	163895	143994	153982	143994	150843	143994	143994	143994	160832			923.79	8516.15		54.89	8560.82	4714.79	6442.45	2497.29	8659.95
							954.13	163171	143808	155270	143808	150056	143808	143808	143808	161517			923.74	8413.74		54.84	8522.63	4918.77	6213.97	2488.04	8644.71
							954.03	163382	143613	156704	143613	149234	143613	143613	143613	162325			923.69	8339.6		54.79	8635.4	5104.09	5976.89	2478.9	8602.09
							953.93	166558	143410	158290	143410	148398	143410	143410	143410	163279			923.64	8414.24		54.74	8609.94	5262.07	5734.79	2469.87	8526.98
							953.83	166749	143200	160030	143200	147570	143200	143200	143200	164400			923.59	8495.79		54.69	8668.06	5384.65	5491.1	2461.03	8414.72
							953.73	167720	142977	161920	142977	146760	142977	142977	142977	165703			923.54	8410.77		54.64	8703.07	5465.11	5248.92	2452.4	8261.62
							953.63	167343	142745	163958	142745	145980	142745	142745	142745	167193			923.49	8595.6		54.59	8723.07	5498.68	5010.99	2444.01	8065.66
							953.53	167535	142505	166137	142505	145239	142505	142505	142505	168871			923.44	8629.95		54.54	8275.36	5483.1	4779.73	2435.9	7826.93
							953.43	167722	142254	168440	142254	144538	142254	142254	142254	170725			923.39	8529.53		54.49	8077.34	5418.78	4557.11	2428.09	7547.81
							953.33	170369	141989	170850	141989	143879	141989	141989	141989	172740			923.34	8567.09		54.44	7777.27	5308.88	4344.74	2420.59	7233.03
							953.23	170559	141711	173343	141711	143257	141711	141711	141711	174889			923.29	8380.13		54.39	7393.09	5158.83	4143.87	2413.45	6889.24
							953.13	171560	141419	175890	141419	142670	141419	141419	141419	177142			923.24	8551.62		54.34	6810.76	4975.91	3955.36	2406.67	6524.59
							953.03	174429	141110	178455	141110	142113	141110	141110	141110	179458			923.19	8600.41		54.29	6555.77	4768.49	3779.78	2400.29	6147.98
							952.93	176608	140780	180999	140780	141576	140780	140780	140780	181795			923.14	8720.61		54.24	5937.54	4545.34	3617.41	2394.31	5768.43
							952.83	180432	140428	183474	140428	141055	140428	140428	140428	184101			923.09	8691.17		54.19	5430.05	4314.94	3468.25	2388.75	5394.44
							952.73	181744	140051	185835	140051	140538	140051	140051	140051	186322			923.04	8477.28		54.14	4992.44	4084.96	3332.13	2383.61	5033.49
							952.63	185516	139647	188032	139647	140023	139647	139647	139647	188407			922.99	8222.57		54.09	4524.81	3861.94	3208.69	2378.91	4691.72
							952.53	189200	139216	190014	139216	139502	139216	139216	139216	190302			922.94	8493.14		54.04	4156.29	3651.03	3097.42	2374.66	4373.8
							952.43	191826	138756	191732	138756	138973	138756	138756	138756	191950			922.89	8604.54		53.99	3938.55	3455.97	2997.73	2370.86	4082.85
							952.33	196071	138269	193143	138269	138431	138269	138269	138269	193306			922.84	8833.75		53.94	3520.86	3279.13	2908.9	2367.47	3820.55
							952.23	198280	137756	194205	137756	137877	137756	137756	137756	194325			922.79	8430.96		53.89	3359.39	3121.69	2830.2	2364.51	3587.38
							952.13	200964	137222	194886	137222	137311	137222	137222	137222	194975			922.74	8545.46		53.84	3165.72	2983.86	2760.84	2361.94	3382.76
							952.03	202192	136669	195162	136669	136735	136669	136669	136669	195228			922.69	8676.23		53.79	3052.69	2865.07	2700.03	2359.73	3205.36
							951.93	203708	136106	195019	136106	136153	136106	136106	136106	195066			922.64	8700.72		53.74	2905.19	2764.13	2646.98	2357.83	3053.28
							951.83	203354	135534	194451	135534	135568	135534	135534	135534	194485			922.59	8481.8		53.69	2837.65	2679.56	2600.94	2356.24	2924.25
							951.73	201893	134964	193467	134964	134989	134964	134964	134964	193491			922.54	8485.25		53.64	2719.79	2609.59	2561.17	2354.91	2815.85
							951.63	198529	134401	192082	134401	134418	134401	134401	134401	192099			922.49	8610.93		53.59	2669.32	2552.43	2526.98	2353.79	2725.62
							951.53	195304	133851	190322	133851	133863	133851	133851	133851	190334			922.44	8704.99		53.54	2516.8	2506.29	2497.72	2352.87	2651.13
							951.43	191379	133319	188221	133319	133327	133319	133319	133319	188230			922.39	8669.67		53.49	2576.76	2469.46	2472.78	2352.12	2590.12
							951.33	185984	132809	185820	132809	132815	132810	132809	132809	185825			922.34	8607.61		53.44	2514.69	2440.39	2451.62	2351.49	2540.51
							951.23	181588	132329	183165	132329	132333	132329	132329	132329	183169			922.29	8627.36		53.39	2454.64	2417.69	2433.75	2350.98	2500.46
							951.13	176849	131878	180305	131878	131881	131878	131878	131878	180307			922.24	8731.85		53.34	2498.44	2400.15	2418.73	2350.57	2468.31
							951.03	173858	131460	177289	131460	131461	131460	131460	131460	177291			922.19	8475.75		53.29	2511.46	2386.73	2406.14	2350.23	2442.65
							950.93	167976	131073	174165	131073	131074	131073	131073	131073	174167			922.14	8213.54		53.24	2551.63	2376.58	2395.64	2349.94	2422.27
							950.83	163790	130717	170983	130717	130718	130718	130717	130717	170984			922.09	8447.32		53.19	2407.83	2368.97	2386.92	2349.73	2406.16
							950.73	161454	130393	167786	130393	130393	130393	130393	130393	167787			922.04	8555.31		53.14	2444.42	2363.33	2379.7	2349.54	2393.48
							950.63	157524	130097	164614	130097	130097	130097	130097	130097	164615			921.99	8654.5		53.09	2368.21	2359.17	2373.77	2349.4	2383.55
							950.53	156140	129826	161504	129826	129826	129827	129826	129826	161505			921.94	8576.34		53.04	2367.98	2356.16	2368.89	2349.29	2375.76
							950.43	152420	129579	158485	129579	129579	129580	129579	129579	158486			921.89	8643.9		52.99	2383.63	2353.96	2364.9	2349.18	2369.68
							950.33	149848	129354	155583	129354	129354	129355	129354	129354	155584			921.84	8933.54		52.94	2339.62	2352.38	2361.64	2349.08	2364.94
							950.23	148213	129146	152818	129146	129146	129147	129146	129146	152819			921.79	8633.55		52.89	2302.74	2351.27	2359.01	2349.01	2361.26
							950.13	146105	128954	150206	128954	128954	128956	128954	128954	150207			921.74	8858.53		52.84	2341.44	2350.48	2356.87	2348.95	2358.4
							950.03	145770	128775	147754	128775	128775	128777	128775	128775	147756			921.69	8774.88		52.79	2307.16	2349.93	2355.17	2348.91	2356.18
							949.93	144952	128608	145471	128608	128608	128610	128608	128608	145474			921.64	8654.98		52.74	2301.6	2349.56	2353.79	2348.87	2354.47
							949.83	143428	128449	143359	128449	128449	128453	128449	128449	143363			921.59	8578.88		52.69	2335.88	2349.3	2352.71	2348.85	2353.16
							949.73	141888	128300	141418	128300	128300	128304	128300	128300	141422			921.54	8676.22		52.64	2328.72	2349.13	2351.84	2348.83	2352.14
							949.63	143453	128155	139642	128155	128155	128160	128155	128155	139647			921.49	8853.65		52.59	2414.73	2349.01	2351.17	2348.82	2351.35
							949.53	142055	128018	138029	128018	128018	128024	128018	128018	138036			921.44	8688.78		52.54	2470.26	2348.94	2350.63	2348.82	2350.76
							949.43	142506	127884	136569	127884	127884	127892	127884	127884	136577			921.39	8805.45		52.49	2352.31	2348.89	2350.22	2348.82	2350.29
							949.33	141554	127755	135256	127755	127755	127765	127755	127755	135266			921.34	8806.89		52.44	2264.29	2348.86	2349.89	2348.82	2349.94
							949.23	140925	127630	134079	127630	127630	127642	127630	127630	134091			921.29	8661.28		52.39	2363.07	2348.84	2349.64	2348.82	2349.67
							949.13	138300	127506	133026	127506	127506	127521	127506	127506	133041			921.24	8549.02		52.34	2284.76	2348.88	2349.49	2348.86	2349.51
							949.03	139558	127385	132089	127385	127385	127403	127385	127385	132108			921.19	8589.37		52.29	2342.62	2348.92	2349.38	2348.91	2349.4
							948.93	138901	127267	131258	127267	127267	127290	127267	127267	131281			921.14	8640.92		52.24	2403.47	2348.96	2349.32	2348.96	2349.32
							948.83	139138	127152	130523	127152	127152	127180	127152	127152	130551			921.09	8925.65		52.19	2414.1	2349.01	2349.28	2349.01	2349.29
							948.73	139778	127041	129877	127041	127041	127075	127041	127041	129912			921.04	8803.88		52.14	2322.27	2349.06	2349.26	2349.06	2349.27
							948.63	138092	126933	129309	126933	126933	126974	126933	126933	129351			920.99	8583.67		52.09	2377.48	2349.11	2349.26	2349.11	2349.26
							948.53	138448	126827	128810	126827	126827	126878	126827	126827	128861			920.94	8811.68		52.04	2346.17	2349.16	2349.27	2349.15	2349.27
							948.43	137015	126723	128371	126723	126723	126785	126723	126723	128432			920.89	8649.23		51.99	2348.07	2349.2	2349.29	2349.2	2349.29
							948.33	136298	126621	127984	126621	126621	126696	126621	126621	128059			920.84	8677.67		51.94	2382.11	2349.25	2349.31	2349.25	2349.31
							948.23	136380	126522	127644	126522	126522	126611	126522	126522	127734			920.79	8484.17		51.89	2321.86	2349.3	2349.34	2349.3	2349.34
							948.13	136132	126423	127345	126423	126423	126531	126423	126423	127452			920.74	8867.02		51.84	2319.27	2349.34	2349.38	2349.34	2349.38
							948.03	136252	126328	127081	126328	126328	126457	126328	126328	127210			920.69	8876.69		51.79	2456.46	2349.39	2349.42	2349.39	2349.42
							947.93	135784	126233	126845	126233	126233	126387	126233	126233	127000			920.64	9034.24		51.74	2375.7	2349.44	2349.46	2349.44	2349.46
							947.83	134797	126139	126635	126139	126139	126323	126139	126139	126819			920.59	9055.83		51.69	2340	2349.49	2349.5	2349.49	2349.5
							947.73	136446	126046	126447	126046	126046	126265	126046	126046	126665			920.54	8860.44		51.64	2279.98	2349.54	2349.55	2349.54	2349.55
							947.63	135924	125953	126276	125953	125953	126212	125953	125953	126533			920.49	8769.63		51.59	2432.68	2349.59	2349.6	2349.59	2349.6
							947.53	136097	125860	126118	125860	125860	126165	125860	125860	126422			920.44	8861.88		51.54	2302.31	2349.64	2349.64	2349.64	2349.64
							947.43	135814	125768	125974	125768	125768	126127	125768	125768	126333			920.39	8851.06		51.49	2445.93	2349.69	2349.69	2349.69	2349.69
							947.33	134789	125678	125841	125678	125678	126099	125678	125678	126262			920.34	8654.41		51.44	2464.75	2349.74	2349.74	2349.74	2349.74
							947.23	135837	125589	125718	125589	125589	126081	125589	125589	126211			920.29	8888.43		51.39	2375.29	2349.79	2349.79	2349.79	2349.79
							947.13	135235	125501	125602	125501	125501	126075	125501	125501	126176			920.24	8942.39		51.34	2347.34	2349.83	2349.83	2349.83	2349.83
							947.03	134091	125414	125494	125414	125414	126081	125414	125414	126161			920.19	8875.58		51.29	2394.92	2349.88	2349.88	2349.88	2349.88
							946.93	132450	125330	125392	125330	125330	126103	125330	125330	126165			920.14	8965.29		51.24	2431.92	2349.93	2349.93	2349.93	2349.93
							946.83	133583	125248	125297	125248	125248	126141	125248	125248	126189			920.09	8902.61		51.19	2329.19	2349.97	2349.97	2349.97	2349.97
							946.73	133339	125168	125206	125168	125168	126196	125168	125168	126234			920.04	8823.63		51.14	2367.62	2350.02	2350.02	2350.02	2350.02
							946.63	133036	125089	125118	125089	125089	126270	125089	125089	126299			919.99	9111.44		51.09	2277.51	2350.07	2350.07	2350.07	2350.07
							946.53	132940	125013	125036	125013	125013	126365	125013	125013	126387			919.94	9376.65		51.04	2290.23	2350.12	2350.12	2350.12	2350.12
							946.43	132380	124940	124958	124940	124940	126483	124940	124940	126500			919.89	9196.89		50.99	2405.76	2350.17	2350.17	2350.17	2350.17
							946.33	131997	124869	124882	124869	124869	126623	124869	124869	126636			919.84	9140.73		50.94	2389.52	2350.22	2350.22	2350.22	2350.22
							946.23	132320	124797	124807	124797	124797	126786	124797	124797	126796			919.79	8912.61		50.89	2415.79	2350.27	2350.27	2350.27	2350.27
							946.13	131428	124725	124733	124725	124725	126974	124725	124725	126982			919.74	8598.1		50.84	2359.08	2350.31	2350.31	2350.31	2350.31
							946.03	130724	124655	124660	124655	124655	127188	124655	124655	127194			919.69	8942.91		50.79	2341.86	2350.36	2350.36	2350.36	2350.36
							945.93	131820	124586	124590	124586	124586	127429	124586	124586	127433			919.64	8909.14		50.74	2311.1	2350.41	2350.41	2350.41	2350.41
							945.83	132039	124518	124522	124518	124518	127700	124518	124518	127703			919.59	8887.21		50.69	2319.02	2350.46	2350.46	2350.46	2350.46
							945.73	132394	124451	124453	124451	124451	127998	124451	124451	128000			919.54	9047.71		50.64	2358.16	2350.51	2350.51	2350.51	2350.51
							945.63	131597	124382	124384	124382	124382	128324	124382	124382	128326			919.49	9104.56		50.59	2315.81	2350.56	2350.56	2350.56	2350.56
							945.53	129664	124315	124316	124315	124315	128677	124315	124315	128678			919.44	9330.18		50.54	2333.61	2350.61	2350.61	2350.61	2350.61
							945.43	131198	124245	124246	124245	124245	129058	124245	124245	129059			919.39	8977.94		50.49	2412.53	2350.66	2350.66	2350.66	2350.66
							945.33	131688	124174	124175	124174	124174	129464	124174	124174	129464			919.34	9145.72		50.44	2378.73	2350.71	2350.71	2350.71	2350.71
							945.23	131809	124102	124103	124102	124102	129894	124102	124102	129895			919.29	9129.28		50.39	2309.74	2350.75	2350.75	2350.75	2350.75
							945.13	132224	124028	124028	124028	124028	130346	124028	124028	130347			919.24	9179.99		50.34	2333.27	2350.79	2350.79	2350.79	2350.79
							945.03	132104	123953	123953	123953	123953	130817	123953	123953	130818			919.19	9184.21		50.29	2459.61	2350.84	2350.84	2350.84	2350.84
							944.93	130918	123876	123876	123876	123876	131305	123876	123876	131305			919.14	9184.57		50.24	2424.7	2350.89	2350.89	2350.89	2350.89
							944.83	132688	123795	123795	123795	123795	131801	123795	123795	131801			919.09	9026.18		50.19	2413.6	2350.94	2350.94	2350.94	2350.94
							944.73	134036	123711	123711	123711	123711	132304	123711	123711	132304			919.04	9217.4		50.14	2368.82	2350.99	2350.99	2350.99	2350.99
							944.63	132720	123624	123624	123624	123624	132807	123624	123624	132807			918.99	9077.64		50.09	2329.63	2351.04	2351.04	2351.04	2351.04
							944.53	133684	123534	123534	123534	123534	133305	123534	123534	133305			918.94	9175.65		50.04	2255.72	2351.09	2351.09	2351.09	2351.09
							944.43	133195	123442	123442	123442	123442	133793	123442	123442	133793			918.89	9211.71		49.99	2356.78	2351.14	2351.14	2351.14	2351.14
							944.33	133999	123348	123348	123348	123348	134263	123348	123348	134263			918.84	9126.88		49.94	2354.56	2351.19	2351.19	2351.19	2351.19
							944.23	135291	123250	123250	123250	123250	134708	123250	123250	134708			918.79	9335.05		49.89	2319.26	2351.24	2351.24	2351.24	2351.24
							944.13	134182	123150	123150	123150	123150	135122	123150	123150	135122			918.74	9568.45		49.84	2348.09	2351.28	2351.28	2351.28	2351.28
							944.03	133748	123048	123048	123048	123048	135497	123048	123048	135497			918.69	9360.63		49.79	2363.7	2351.33	2351.33	2351.33	2351.33
							943.93	134703	122945	122945	122945	122945	135827	122945	122945	135827			918.64	9220.79		49.74	2364.37	2351.38	2351.38	2351.38	2351.38
							943.83	133901	122840	122840	122840	122840	136106	122840	122840	136106			918.59	9828.45		49.69	2382.12	2351.43	2351.43	2351.43	2351.43
							943.73	134006	122735	122735	122735	122735	136327	122735	122735	136327			918.54	9553.73		49.64	2265.32	2351.48	2351.48	2351.48	2351.48
							943.63	134827	122630	122630	122630	122630	136487	122630	122630	136487			918.49	9820.7		49.59	2393.01	2351.53	2351.53	2351.53	2351.53
							943.53	134716	122526	122526	122526	122526	136582	122526	122526	136582			918.44	9552.37		49.54	2475.92	2357.55	2357.55	2357.55	2357.55
[truncated: 370 more rows]

[truncated: 28 more sheets: Supplementary Fig. 7, Supplementary Fig. 8, Supplementary Fig. 9, Supplementary Fig. 10, Supplementary Fig. 11, Supplementary Fig. 12, Supplementary Fig. 13, Supplementary Fig. 14, Supplementary Fig. 15, Supplementary Fig. 16, Supplementary Fig. 17, Supplementary Fig. 18, Supplementary Fig. 19, Supplementary Fig. 20, Supplementary Fig. 21, Supplementary Fig. 22, Supplementary Fig. 23, Supplementary Fig. 24, Supplementary Fig. 25, Supplementary Fig. 26 …]
